# Supplementary material for: Functional characterization of two members of histidine phosphatase superfamily in Mycobacterium tuberculosis
Source: BMC Microbiol. 2013 Dec 11;13:292. doi: 10.1186/1471-2180-13-292 (PMC3866925; doi:10.1186/1471-2180-13-292)
Supplement: Additional file 2 — Phyre2 modeling of Rv2135c. This file contains the pdb document detailing the modeling of Rv2135c monomer with Phyre 2 program. The file can be opened with iSilo program. [file 1471-2180-13-292-S2.pdb]

REMARK  99  Chain ID : 1
REMARK  99  Residues : 205
REMARK  99  Atoms    : 1695
REMARK  99  File     : hh.c4ij5B_.model.1.pdb.sc
ATOM      1  N   MET     1     -30.215  -3.474  16.292  1.00  0.00           N  
ATOM      2  CA  MET     1     -29.945  -2.774  17.550  1.00  0.00           C  
ATOM      3  C   MET     1     -28.688  -1.928  17.380  1.00  0.00           C  
ATOM      4  O   MET     1     -27.659  -2.425  16.923  1.00  0.00           O  
ATOM      5  CB  MET     1     -29.758  -3.744  18.739  1.00  0.00           C  
ATOM      6  CG  MET     1     -29.583  -3.035  20.083  1.00  0.00           C  
ATOM      7  SD  MET     1     -29.358  -4.151  21.501  1.00  0.00           S  
ATOM      8  CE  MET     1     -27.653  -4.606  21.075  1.00  0.00           C  
ATOM      9  N   THR     2     -28.767  -0.652  17.729  1.00  0.00           N  
ATOM     10  CA  THR     2     -27.564   0.155  17.829  1.00  0.00           C  
ATOM     11  C   THR     2     -27.109   0.079  19.272  1.00  0.00           C  
ATOM     12  O   THR     2     -27.707   0.674  20.167  1.00  0.00           O  
ATOM     13  CB  THR     2     -27.800   1.596  17.400  1.00  0.00           C  
ATOM     14  OG1 THR     2     -28.240   1.638  16.051  1.00  0.00           O  
ATOM     15  CG2 THR     2     -26.488   2.388  17.532  1.00  0.00           C  
ATOM     16  N   VAL     3     -26.049  -0.690  19.482  1.00  0.00           N  
ATOM     17  CA  VAL     3     -25.553  -0.978  20.800  1.00  0.00           C  
ATOM     18  C   VAL     3     -24.336  -0.093  21.066  1.00  0.00           C  
ATOM     19  O   VAL     3     -23.374  -0.127  20.318  1.00  0.00           O  
ATOM     20  CB  VAL     3     -25.184  -2.458  20.862  1.00  0.00           C  
ATOM     21  CG1 VAL     3     -24.603  -2.886  22.211  1.00  0.00           C  
ATOM     22  CG2 VAL     3     -26.371  -3.393  20.623  1.00  0.00           C  
ATOM     23  N   ILE     4     -24.399   0.696  22.121  1.00  0.00           N  
ATOM     24  CA  ILE     4     -23.317   1.598  22.483  1.00  0.00           C  
ATOM     25  C   ILE     4     -22.742   1.069  23.783  1.00  0.00           C  
ATOM     26  O   ILE     4     -23.396   1.160  24.833  1.00  0.00           O  
ATOM     27  CB  ILE     4     -23.817   3.054  22.621  1.00  0.00           C  
ATOM     28  CG1 ILE     4     -24.440   3.537  21.301  1.00  0.00           C  
ATOM     29  CG2 ILE     4     -22.673   3.959  23.061  1.00  0.00           C  
ATOM     30  CD1 ILE     4     -25.049   4.917  21.335  1.00  0.00           C  
ATOM     31  N   LEU     5     -21.521   0.540  23.708  1.00  0.00           N  
ATOM     32  CA  LEU     5     -20.900  -0.115  24.859  1.00  0.00           C  
ATOM     33  C   LEU     5     -19.916   0.855  25.478  1.00  0.00           C  
ATOM     34  O   LEU     5     -18.940   1.284  24.835  1.00  0.00           O  
ATOM     35  CB  LEU     5     -20.181  -1.414  24.479  1.00  0.00           C  
ATOM     36  CG  LEU     5     -20.998  -2.594  23.939  1.00  0.00           C  
ATOM     37  CD1 LEU     5     -20.084  -3.764  23.627  1.00  0.00           C  
ATOM     38  CD2 LEU     5     -22.088  -3.037  24.878  1.00  0.00           C  
ATOM     39  N   LEU     6     -20.154   1.199  26.736  1.00  0.00           N  
ATOM     40  CA  LEU     6     -19.394   2.224  27.435  1.00  0.00           C  
ATOM     41  C   LEU     6     -18.655   1.627  28.608  1.00  0.00           C  
ATOM     42  O   LEU     6     -19.265   0.920  29.416  1.00  0.00           O  
ATOM     43  CB  LEU     6     -20.376   3.278  27.999  1.00  0.00           C  
ATOM     44  CG  LEU     6     -19.690   4.376  28.814  1.00  0.00           C  
ATOM     45  CD1 LEU     6     -18.769   5.295  28.014  1.00  0.00           C  
ATOM     46  CD2 LEU     6     -20.639   5.348  29.515  1.00  0.00           C  
ATOM     47  N   ARG     7     -17.370   1.940  28.736  1.00  0.00           N  
ATOM     48  CA  ARG     7     -16.668   1.607  29.980  1.00  0.00           C  
ATOM     49  C   ARG     7     -16.860   2.766  30.942  1.00  0.00           C  
ATOM     50  O   ARG     7     -16.740   3.913  30.538  1.00  0.00           O  
ATOM     51  CB  ARG     7     -15.178   1.334  29.769  1.00  0.00           C  
ATOM     52  CG  ARG     7     -14.498   0.888  31.040  1.00  0.00           C  
ATOM     53  CD  ARG     7     -12.995   0.695  30.862  1.00  0.00           C  
ATOM     54  NE  ARG     7     -12.348   0.427  32.138  1.00  0.00           N  
ATOM     55  CZ  ARG     7     -11.057   0.612  32.379  1.00  0.00           C  
ATOM     56  NH1 ARG     7     -10.248   1.079  31.430  1.00  0.00           N  
ATOM     57  NH2 ARG     7     -10.583   0.400  33.599  1.00  0.00           N  
ATOM     58  N   HIS     8     -17.111   2.460  32.212  1.00  0.00           N  
ATOM     59  CA  HIS     8     -17.195   3.500  33.229  1.00  0.00           C  
ATOM     60  C   HIS     8     -15.994   4.440  33.193  1.00  0.00           C  
ATOM     61  O   HIS     8     -14.855   4.060  32.844  1.00  0.00           O  
ATOM     62  CB  HIS     8     -17.331   2.873  34.624  1.00  0.00           C  
ATOM     63  CG  HIS     8     -16.166   2.004  35.023  1.00  0.00           C  
ATOM     64  ND1 HIS     8     -15.005   2.516  35.559  1.00  0.00           N  
ATOM     65  CD2 HIS     8     -15.991   0.655  34.974  1.00  0.00           C  
ATOM     66  CE1 HIS     8     -14.155   1.532  35.794  1.00  0.00           C  
ATOM     67  NE2 HIS     8     -14.725   0.393  35.455  1.00  0.00           N  
ATOM     68  N   ALA     9     -16.244   5.666  33.609  1.00  0.00           N  
ATOM     69  CA  ALA     9     -15.189   6.634  33.821  1.00  0.00           C  
ATOM     70  C   ALA     9     -14.225   6.169  34.923  1.00  0.00           C  
ATOM     71  O   ALA     9     -14.514   5.257  35.700  1.00  0.00           O  
ATOM     72  CB  ALA     9     -15.777   8.015  34.140  1.00  0.00           C  
ATOM     73  N   ARG    10     -13.086   6.846  34.998  1.00  0.00           N  
ATOM     74  CA  ARG    10     -11.998   6.453  35.882  1.00  0.00           C  
ATOM     75  C   ARG    10     -12.430   6.417  37.335  1.00  0.00           C  
ATOM     76  O   ARG    10     -12.989   7.389  37.853  1.00  0.00           O  
ATOM     77  CB  ARG    10     -10.846   7.459  35.736  1.00  0.00           C  
ATOM     78  CG  ARG    10      -9.595   7.073  36.528  1.00  0.00           C  
ATOM     79  CD  ARG    10      -8.445   8.071  36.381  1.00  0.00           C  
ATOM     80  NE  ARG    10      -8.045   8.085  34.945  1.00  0.00           N  
ATOM     81  CZ  ARG    10      -7.209   7.121  34.460  1.00  0.00           C  
ATOM     82  NH1 ARG    10      -6.898   6.283  35.492  1.00  0.00           N  
ATOM     83  NH2 ARG    10      -7.011   7.371  33.133  1.00  0.00           N  
ATOM     84  N   SER    11     -12.131   5.315  38.003  1.00  0.00           N  
ATOM     85  CA  SER    11     -12.350   5.222  39.430  1.00  0.00           C  
ATOM     86  C   SER    11     -11.071   5.607  40.151  1.00  0.00           C  
ATOM     87  O   SER    11      -9.980   5.694  39.557  1.00  0.00           O  
ATOM     88  CB  SER    11     -12.817   3.840  39.834  1.00  0.00           C  
ATOM     89  OG  SER    11     -11.708   3.002  40.081  1.00  0.00           O  
ATOM     90  N   THR    12     -11.209   5.836  41.450  1.00  0.00           N  
ATOM     91  CA  THR    12     -10.069   6.184  42.267  1.00  0.00           C  
ATOM     92  C   THR    12      -8.977   5.107  42.275  1.00  0.00           C  
ATOM     93  O   THR    12      -7.840   5.404  42.619  1.00  0.00           O  
ATOM     94  CB  THR    12     -10.538   6.531  43.689  1.00  0.00           C  
ATOM     95  OG1 THR    12     -11.193   5.415  44.273  1.00  0.00           O  
ATOM     96  CG2 THR    12     -11.513   7.719  43.628  1.00  0.00           C  
ATOM     97  N   SER    13      -9.313   3.884  41.865  1.00  0.00           N  
ATOM     98  CA  SER    13      -8.382   2.768  41.869  1.00  0.00           C  
ATOM     99  C   SER    13      -7.746   2.549  40.540  1.00  0.00           C  
ATOM    100  O   SER    13      -6.798   1.789  40.434  1.00  0.00           O  
ATOM    101  CB  SER    13      -9.127   1.488  42.265  1.00  0.00           C  
ATOM    102  OG  SER    13     -10.116   1.178  41.294  1.00  0.00           O  
ATOM    103  N   ASN    14      -8.234   3.227  39.507  1.00  0.00           N  
ATOM    104  CA  ASN    14      -7.698   2.988  38.169  1.00  0.00           C  
ATOM    105  C   ASN    14      -6.256   3.507  37.954  1.00  0.00           C  
ATOM    106  O   ASN    14      -5.447   2.785  37.376  1.00  0.00           O  
ATOM    107  CB  ASN    14      -8.693   3.465  37.060  1.00  0.00           C  
ATOM    108  CG  ASN    14      -9.837   2.464  36.788  1.00  0.00           C  
ATOM    109  OD1 ASN    14     -11.036   2.812  36.747  1.00  0.00           O  
ATOM    110  ND2 ASN    14      -9.483   1.215  36.566  1.00  0.00           N  
ATOM    111  N   THR    15      -5.919   4.733  38.420  1.00  0.00           N  
ATOM    112  CA  THR    15      -4.553   5.229  38.204  1.00  0.00           C  
ATOM    113  C   THR    15      -3.451   4.362  38.816  1.00  0.00           C  
ATOM    114  O   THR    15      -2.356   4.264  38.249  1.00  0.00           O  
ATOM    115  CB  THR    15      -4.567   6.613  38.861  1.00  0.00           C  
ATOM    116  OG1 THR    15      -5.514   7.451  38.215  1.00  0.00           O  
ATOM    117  CG2 THR    15      -3.169   7.244  38.749  1.00  0.00           C  
ATOM    118  N   ALA    16      -3.714   3.718  39.951  1.00  0.00           N  
ATOM    119  CA  ALA    16      -2.663   2.906  40.592  1.00  0.00           C  
ATOM    120  C   ALA    16      -2.668   1.433  40.155  1.00  0.00           C  
ATOM    121  O   ALA    16      -1.752   0.661  40.503  1.00  0.00           O  
ATOM    122  CB  ALA    16      -2.713   2.998  42.134  1.00  0.00           C  
ATOM    123  N   GLY    17      -3.690   1.043  39.399  1.00  0.00           N  
ATOM    124  CA  GLY    17      -3.811  -0.328  38.940  1.00  0.00           C  
ATOM    125  C   GLY    17      -4.131  -1.298  40.070  1.00  0.00           C  
ATOM    126  O   GLY    17      -3.496  -2.350  40.199  1.00  0.00           O  
ATOM    127  N   VAL    18      -5.123  -0.953  40.889  1.00  0.00           N  
ATOM    128  CA  VAL    18      -5.542  -1.824  41.984  1.00  0.00           C  
ATOM    129  C   VAL    18      -6.768  -2.571  41.510  1.00  0.00           C  
ATOM    130  O   VAL    18      -7.752  -1.946  41.084  1.00  0.00           O  
ATOM    131  CB  VAL    18      -5.816  -1.012  43.255  1.00  0.00           C  
ATOM    132  CG1 VAL    18      -6.314  -1.861  44.426  1.00  0.00           C  
ATOM    133  CG2 VAL    18      -4.584  -0.279  43.788  1.00  0.00           C  
ATOM    134  N   LEU    19      -6.734  -3.902  41.596  1.00  0.00           N  
ATOM    135  CA  LEU    19      -7.848  -4.741  41.108  1.00  0.00           C  
ATOM    136  C   LEU    19      -9.120  -4.465  41.919  1.00  0.00           C  
ATOM    137  O   LEU    19      -9.107  -4.563  43.142  1.00  0.00           O  
ATOM    138  CB  LEU    19      -7.519  -6.253  41.183  1.00  0.00           C  
ATOM    139  CG  LEU    19      -6.345  -6.667  40.294  1.00  0.00           C  
ATOM    140  CD1 LEU    19      -5.937  -8.135  40.405  1.00  0.00           C  
ATOM    141  CD2 LEU    19      -6.570  -6.473  38.795  1.00  0.00           C  
ATOM    142  N   ALA    20     -10.197  -4.087  41.232  1.00  0.00           N  
ATOM    143  CA  ALA    20     -11.442  -3.714  41.913  1.00  0.00           C  
ATOM    144  C   ALA    20     -12.440  -4.856  42.101  1.00  0.00           C  
ATOM    145  O   ALA    20     -12.984  -5.012  43.188  1.00  0.00           O  
ATOM    146  CB  ALA    20     -12.110  -2.574  41.155  1.00  0.00           C  
ATOM    147  N   GLY    21     -12.697  -5.673  41.074  1.00  0.00           N  
ATOM    148  CA  GLY    21     -13.717  -6.710  41.189  1.00  0.00           C  
ATOM    149  C   GLY    21     -15.053  -6.113  41.634  1.00  0.00           C  
ATOM    150  O   GLY    21     -15.513  -5.078  41.104  1.00  0.00           O  
ATOM    151  N   ARG    22     -15.661  -6.739  42.639  1.00  0.00           N  
ATOM    152  CA  ARG    22     -16.950  -6.298  43.160  1.00  0.00           C  
ATOM    153  C   ARG    22     -16.837  -5.209  44.233  1.00  0.00           C  
ATOM    154  O   ARG    22     -17.840  -4.752  44.782  1.00  0.00           O  
ATOM    155  CB  ARG    22     -17.740  -7.503  43.684  1.00  0.00           C  
ATOM    156  CG  ARG    22     -18.133  -8.497  42.590  1.00  0.00           C  
ATOM    157  CD  ARG    22     -18.938  -9.691  43.107  1.00  0.00           C  
ATOM    158  NE  ARG    22     -19.206 -10.588  41.948  1.00  0.00           N  
ATOM    159  CZ  ARG    22     -19.835 -11.784  42.140  1.00  0.00           C  
ATOM    160  NH1 ARG    22     -20.103 -11.902  43.474  1.00  0.00           N  
ATOM    161  NH2 ARG    22     -19.950 -12.394  40.925  1.00  0.00           N  
ATOM    162  N   SER    23     -15.608  -4.800  44.547  1.00  0.00           N  
ATOM    163  CA  SER    23     -15.421  -3.656  45.440  1.00  0.00           C  
ATOM    164  C   SER    23     -15.931  -2.399  44.739  1.00  0.00           C  
ATOM    165  O   SER    23     -15.988  -2.334  43.509  1.00  0.00           O  
ATOM    166  CB  SER    23     -13.965  -3.492  45.850  1.00  0.00           C  
ATOM    167  OG  SER    23     -13.533  -4.630  46.581  1.00  0.00           O  
ATOM    168  N   GLY    24     -16.299  -1.395  45.517  1.00  0.00           N  
ATOM    169  CA  GLY    24     -17.122  -0.308  44.997  1.00  0.00           C  
ATOM    170  C   GLY    24     -16.558   1.116  45.248  1.00  0.00           C  
ATOM    171  O   GLY    24     -17.226   1.952  45.884  1.00  0.00           O  
ATOM    172  N   VAL    25     -15.358   1.426  44.691  1.00  0.00           N  
ATOM    173  CA  VAL    25     -14.828   2.781  44.854  1.00  0.00           C  
ATOM    174  C   VAL    25     -15.575   3.815  44.032  1.00  0.00           C  
ATOM    175  O   VAL    25     -16.214   3.493  43.037  1.00  0.00           O  
ATOM    176  CB  VAL    25     -13.353   2.675  44.399  1.00  0.00           C  
ATOM    177  CG1 VAL    25     -12.530   1.684  45.224  1.00  0.00           C  
ATOM    178  CG2 VAL    25     -13.194   2.217  42.948  1.00  0.00           C  
ATOM    179  N   ASP    26     -15.467   5.061  44.479  1.00  0.00           N  
ATOM    180  CA  ASP    26     -16.016   6.209  43.779  1.00  0.00           C  
ATOM    181  C   ASP    26     -15.254   6.475  42.495  1.00  0.00           C  
ATOM    182  O   ASP    26     -14.114   6.046  42.321  1.00  0.00           O  
ATOM    183  CB  ASP    26     -15.867   7.422  44.700  1.00  0.00           C  
ATOM    184  CG  ASP    26     -16.767   8.587  44.326  1.00  0.00           C  
ATOM    185  OD1 ASP    26     -17.658   8.440  43.463  1.00  0.00           O  
ATOM    186  OD2 ASP    26     -16.576   9.673  44.937  1.00  0.00           O  
ATOM    187  N   LEU    27     -15.877   7.225  41.600  1.00  0.00           N  
ATOM    188  CA  LEU    27     -15.129   7.829  40.506  1.00  0.00           C  
ATOM    189  C   LEU    27     -14.063   8.794  41.066  1.00  0.00           C  
ATOM    190  O   LEU    27     -14.237   9.432  42.115  1.00  0.00           O  
ATOM    191  CB  LEU    27     -16.069   8.623  39.596  1.00  0.00           C  
ATOM    192  CG  LEU    27     -17.051   7.825  38.760  1.00  0.00           C  
ATOM    193  CD1 LEU    27     -17.855   8.810  37.925  1.00  0.00           C  
ATOM    194  CD2 LEU    27     -16.348   6.822  37.850  1.00  0.00           C  
ATOM    195  N   ASP    28     -12.946   8.895  40.356  1.00  0.00           N  
ATOM    196  CA  ASP    28     -11.955   9.928  40.659  1.00  0.00           C  
ATOM    197  C   ASP    28     -12.489  11.292  40.217  1.00  0.00           C  
ATOM    198  O   ASP    28     -13.480  11.373  39.485  1.00  0.00           O  
ATOM    199  CB  ASP    28     -10.645   9.639  39.941  1.00  0.00           C  
ATOM    200  CG  ASP    28      -9.531  10.357  40.689  1.00  0.00           C  
ATOM    201  OD1 ASP    28      -9.848  11.086  41.666  1.00  0.00           O  
ATOM    202  OD2 ASP    28      -8.347  10.186  40.293  1.00  0.00           O  
ATOM    203  N   GLU    29     -11.839  12.368  40.640  1.00  0.00           N  
ATOM    204  CA  GLU    29     -12.190  13.704  40.133  1.00  0.00           C  
ATOM    205  C   GLU    29     -12.096  13.746  38.599  1.00  0.00           C  
ATOM    206  O   GLU    29     -12.987  14.261  37.928  1.00  0.00           O  
ATOM    207  CB  GLU    29     -11.277  14.756  40.773  1.00  0.00           C  
ATOM    208  CG  GLU    29     -11.441  16.168  40.262  1.00  0.00           C  
ATOM    209  CD  GLU    29     -10.553  17.152  41.004  1.00  0.00           C  
ATOM    210  OE1 GLU    29     -10.029  18.071  40.351  1.00  0.00           O  
ATOM    211  OE2 GLU    29     -10.374  17.021  42.239  1.00  0.00           O  
ATOM    212  N   LYS    30     -11.041  13.158  38.049  1.00  0.00           N  
ATOM    213  CA  LYS    30     -10.888  13.088  36.598  1.00  0.00           C  
ATOM    214  C   LYS    30     -12.037  12.283  35.993  1.00  0.00           C  
ATOM    215  O   LYS    30     -12.610  12.683  34.975  1.00  0.00           O  
ATOM    216  CB  LYS    30      -9.536  12.479  36.202  1.00  0.00           C  
ATOM    217  CG  LYS    30      -8.345  13.392  36.501  1.00  0.00           C  
ATOM    218  CD  LYS    30      -6.996  12.788  36.105  1.00  0.00           C  
ATOM    219  CE  LYS    30      -5.803  13.690  36.425  1.00  0.00           C  
ATOM    220  NZ  LYS    30      -4.542  13.017  36.042  1.00  0.00           N  
ATOM    221  N   GLY    31     -12.370  11.155  36.622  1.00  0.00           N  
ATOM    222  CA  GLY    31     -13.472  10.295  36.147  1.00  0.00           C  
ATOM    223  C   GLY    31     -14.802  11.037  36.107  1.00  0.00           C  
ATOM    224  O   GLY    31     -15.574  10.901  35.158  1.00  0.00           O  
ATOM    225  N   ARG    32     -15.076  11.844  37.130  1.00  0.00           N  
ATOM    226  CA  ARG    32     -16.309  12.659  37.131  1.00  0.00           C  
ATOM    227  C   ARG    32     -16.375  13.597  35.925  1.00  0.00           C  
ATOM    228  O   ARG    32     -17.437  13.731  35.307  1.00  0.00           O  
ATOM    229  CB  ARG    32     -16.468  13.403  38.463  1.00  0.00           C  
ATOM    230  CG  ARG    32     -16.832  12.487  39.633  1.00  0.00           C  
ATOM    231  CD  ARG    32     -17.277  13.244  40.887  1.00  0.00           C  
ATOM    232  NE  ARG    32     -16.109  14.030  41.373  1.00  0.00           N  
ATOM    233  CZ  ARG    32     -15.202  13.456  42.217  1.00  0.00           C  
ATOM    234  NH1 ARG    32     -15.604  12.172  42.448  1.00  0.00           N  
ATOM    235  NH2 ARG    32     -14.247  14.390  42.500  1.00  0.00           N  
ATOM    236  N   GLU    33     -15.247  14.211  35.569  1.00  0.00           N  
ATOM    237  CA  GLU    33     -15.163  15.035  34.356  1.00  0.00           C  
ATOM    238  C   GLU    33     -15.326  14.204  33.082  1.00  0.00           C  
ATOM    239  O   GLU    33     -16.038  14.617  32.151  1.00  0.00           O  
ATOM    240  CB  GLU    33     -13.835  15.801  34.304  1.00  0.00           C  
ATOM    241  CG  GLU    33     -13.732  16.914  35.348  1.00  0.00           C  
ATOM    242  CD  GLU    33     -12.330  17.502  35.272  1.00  0.00           C  
ATOM    243  OE1 GLU    33     -11.508  16.972  34.477  1.00  0.00           O  
ATOM    244  OE2 GLU    33     -12.061  18.490  36.007  1.00  0.00           O  
ATOM    245  N   GLN    34     -14.701  13.029  33.047  1.00  0.00           N  
ATOM    246  CA  GLN    34     -14.821  12.162  31.883  1.00  0.00           C  
ATOM    247  C   GLN    34     -16.271  11.806  31.639  1.00  0.00           C  
ATOM    248  O   GLN    34     -16.710  11.775  30.494  1.00  0.00           O  
ATOM    249  CB  GLN    34     -14.057  10.869  32.093  1.00  0.00           C  
ATOM    250  CG  GLN    34     -12.559  11.002  32.121  1.00  0.00           C  
ATOM    251  CD  GLN    34     -11.945   9.629  32.318  1.00  0.00           C  
ATOM    252  OE1 GLN    34     -12.562   8.737  32.909  1.00  0.00           O  
ATOM    253  NE2 GLN    34     -10.726   9.452  31.827  1.00  0.00           N  
ATOM    254  N   ALA    35     -17.001  11.486  32.711  1.00  0.00           N  
ATOM    255  CA  ALA    35     -18.402  11.060  32.573  1.00  0.00           C  
ATOM    256  C   ALA    35     -19.265  12.173  31.976  1.00  0.00           C  
ATOM    257  O   ALA    35     -20.162  11.913  31.171  1.00  0.00           O  
ATOM    258  CB  ALA    35     -18.962  10.590  33.904  1.00  0.00           C  
ATOM    259  N   THR    36     -18.981  13.416  32.372  1.00  0.00           N  
ATOM    260  CA  THR    36     -19.654  14.583  31.796  1.00  0.00           C  
ATOM    261  C   THR    36     -19.326  14.762  30.319  1.00  0.00           C  
ATOM    262  O   THR    36     -20.228  15.039  29.539  1.00  0.00           O  
ATOM    263  CB  THR    36     -19.353  15.875  32.578  1.00  0.00           C  
ATOM    264  OG1 THR    36     -19.823  15.758  33.913  1.00  0.00           O  
ATOM    265  CG2 THR    36     -20.055  17.060  31.893  1.00  0.00           C  
ATOM    266  N   GLY    37     -18.058  14.589  29.940  1.00  0.00           N  
ATOM    267  CA  GLY    37     -17.647  14.739  28.544  1.00  0.00           C  
ATOM    268  C   GLY    37     -18.243  13.668  27.658  1.00  0.00           C  
ATOM    269  O   GLY    37     -18.625  13.950  26.526  1.00  0.00           O  
ATOM    270  N   LEU    38     -18.302  12.435  28.164  1.00  0.00           N  
ATOM    271  CA  LEU    38     -18.944  11.331  27.449  1.00  0.00           C  
ATOM    272  C   LEU    38     -20.449  11.565  27.317  1.00  0.00           C  
ATOM    273  O   LEU    38     -21.029  11.335  26.261  1.00  0.00           O  
ATOM    274  CB  LEU    38     -18.672   9.999  28.161  1.00  0.00           C  
ATOM    275  CG  LEU    38     -19.447   8.781  27.654  1.00  0.00           C  
ATOM    276  CD1 LEU    38     -19.106   8.533  26.189  1.00  0.00           C  
ATOM    277  CD2 LEU    38     -19.133   7.571  28.527  1.00  0.00           C  
ATOM    278  N   ILE    39     -21.076  12.047  28.387  1.00  0.00           N  
ATOM    279  CA  ILE    39     -22.497  12.377  28.361  1.00  0.00           C  
ATOM    280  C   ILE    39     -22.814  13.400  27.273  1.00  0.00           C  
ATOM    281  O   ILE    39     -23.818  13.267  26.552  1.00  0.00           O  
ATOM    282  CB  ILE    39     -22.912  12.921  29.701  1.00  0.00           C  
ATOM    283  CG1 ILE    39     -22.868  11.875  30.828  1.00  0.00           C  
ATOM    284  CG2 ILE    39     -24.347  13.474  29.721  1.00  0.00           C  
ATOM    285  CD1 ILE    39     -23.025  12.476  32.224  1.00  0.00           C  
ATOM    286  N   ASP    40     -21.950  14.407  27.154  1.00  0.00           N  
ATOM    287  CA  ASP    40     -22.116  15.485  26.157  1.00  0.00           C  
ATOM    288  C   ASP    40     -22.012  14.957  24.735  1.00  0.00           C  
ATOM    289  O   ASP    40     -22.613  15.485  23.809  1.00  0.00           O  
ATOM    290  CB  ASP    40     -21.009  16.527  26.310  1.00  0.00           C  
ATOM    291  CG  ASP    40     -21.290  17.329  27.573  1.00  0.00           C  
ATOM    292  OD1 ASP    40     -22.420  17.202  28.115  1.00  0.00           O  
ATOM    293  OD2 ASP    40     -20.378  18.080  28.011  1.00  0.00           O  
ATOM    294  N   ARG    41     -21.199  13.930  24.557  1.00  0.00           N  
ATOM    295  CA  ARG    41     -21.030  13.320  23.243  1.00  0.00           C  
ATOM    296  C   ARG    41     -22.257  12.470  22.847  1.00  0.00           C  
ATOM    297  O   ARG    41     -22.710  12.535  21.700  1.00  0.00           O  
ATOM    298  CB  ARG    41     -19.714  12.529  23.222  1.00  0.00           C  
ATOM    299  CG  ARG    41     -19.440  11.836  21.886  1.00  0.00           C  
ATOM    300  CD  ARG    41     -19.283  12.806  20.713  1.00  0.00           C  
ATOM    301  NE  ARG    41     -18.975  11.997  19.501  1.00  0.00           N  
ATOM    302  CZ  ARG    41     -19.005  12.579  18.266  1.00  0.00           C  
ATOM    303  NH1 ARG    41     -19.342  13.892  18.433  1.00  0.00           N  
ATOM    304  NH2 ARG    41     -18.687  11.622  17.347  1.00  0.00           N  
ATOM    305  N   ILE    42     -22.826  11.720  23.787  1.00  0.00           N  
ATOM    306  CA  ILE    42     -23.951  10.807  23.506  1.00  0.00           C  
ATOM    307  C   ILE    42     -25.329  11.477  23.488  1.00  0.00           C  
ATOM    308  O   ILE    42     -26.300  10.900  22.972  1.00  0.00           O  
ATOM    309  CB  ILE    42     -23.980   9.648  24.504  1.00  0.00           C  
ATOM    310  CG1 ILE    42     -22.782   8.693  24.369  1.00  0.00           C  
ATOM    311  CG2 ILE    42     -25.224   8.754  24.370  1.00  0.00           C  
ATOM    312  CD1 ILE    42     -22.663   7.699  25.524  1.00  0.00           C  
ATOM    313  N   GLY    43     -25.399  12.678  24.058  1.00  0.00           N  
ATOM    314  CA  GLY    43     -26.647  13.427  24.137  1.00  0.00           C  
ATOM    315  C   GLY    43     -27.069  13.996  22.791  1.00  0.00           C  
ATOM    316  O   GLY    43     -28.198  14.446  22.623  1.00  0.00           O  
ATOM    317  N   ASP    44     -26.146  13.968  21.843  1.00  0.00           N  
ATOM    318  CA  ASP    44     -26.368  14.512  20.538  1.00  0.00           C  
ATOM    319  C   ASP    44     -27.212  13.521  19.758  1.00  0.00           C  
ATOM    320  O   ASP    44     -27.687  13.822  18.675  1.00  0.00           O  
ATOM    321  CB  ASP    44     -25.020  14.762  19.861  1.00  0.00           C  
ATOM    322  CG  ASP    44     -24.361  15.949  20.549  1.00  0.00           C  
ATOM    323  OD1 ASP    44     -25.075  16.672  21.295  1.00  0.00           O  
ATOM    324  OD2 ASP    44     -23.135  16.148  20.339  1.00  0.00           O  
ATOM    325  N   LEU    45     -27.422  12.327  20.301  1.00  0.00           N  
ATOM    326  CA  LEU    45     -28.270  11.399  19.581  1.00  0.00           C  
ATOM    327  C   LEU    45     -29.328  10.667  20.380  1.00  0.00           C  
ATOM    328  O   LEU    45     -29.321  10.668  21.604  1.00  0.00           O  
ATOM    329  CB  LEU    45     -27.415  10.420  18.849  1.00  0.00           C  
ATOM    330  CG  LEU    45     -26.487  11.070  17.820  1.00  0.00           C  
ATOM    331  CD1 LEU    45     -25.461  10.129  17.191  1.00  0.00           C  
ATOM    332  CD2 LEU    45     -27.193  11.684  16.612  1.00  0.00           C  
ATOM    333  N   PRO    46     -30.240  10.029  19.657  1.00  0.00           N  
ATOM    334  CA  PRO    46     -31.394   9.418  20.273  1.00  0.00           C  
ATOM    335  C   PRO    46     -31.001   8.150  21.009  1.00  0.00           C  
ATOM    336  O   PRO    46     -30.440   7.242  20.418  1.00  0.00           O  
ATOM    337  CB  PRO    46     -32.449   9.058  19.234  1.00  0.00           C  
ATOM    338  CG  PRO    46     -31.870   8.799  17.841  1.00  0.00           C  
ATOM    339  CD  PRO    46     -30.653   9.666  17.513  1.00  0.00           C  
ATOM    340  N   ILE    47     -31.315   8.106  22.298  1.00  0.00           N  
ATOM    341  CA  ILE    47     -31.068   6.930  23.120  1.00  0.00           C  
ATOM    342  C   ILE    47     -32.407   6.435  23.659  1.00  0.00           C  
ATOM    343  O   ILE    47     -33.217   7.222  24.184  1.00  0.00           O  
ATOM    344  CB  ILE    47     -30.123   7.268  24.274  1.00  0.00           C  
ATOM    345  CG1 ILE    47     -28.770   7.835  23.813  1.00  0.00           C  
ATOM    346  CG2 ILE    47     -29.772   6.057  25.154  1.00  0.00           C  
ATOM    347  CD1 ILE    47     -27.956   6.858  22.966  1.00  0.00           C  
ATOM    348  N   ARG    48     -32.664   5.140  23.503  1.00  0.00           N  
ATOM    349  CA  ARG    48     -33.915   4.549  23.992  1.00  0.00           C  
ATOM    350  C   ARG    48     -33.824   4.018  25.415  1.00  0.00           C  
ATOM    351  O   ARG    48     -34.794   4.125  26.171  1.00  0.00           O  
ATOM    352  CB  ARG    48     -34.380   3.441  23.072  1.00  0.00           C  
ATOM    353  CG  ARG    48     -35.756   2.881  23.438  1.00  0.00           C  
ATOM    354  CD  ARG    48     -36.893   3.891  23.271  1.00  0.00           C  
ATOM    355  NE  ARG    48     -37.039   4.164  21.814  1.00  0.00           N  
ATOM    356  CZ  ARG    48     -37.757   3.309  21.028  1.00  0.00           C  
ATOM    357  NH1 ARG    48     -38.222   2.303  21.825  1.00  0.00           N  
ATOM    358  NH2 ARG    48     -37.729   3.793  19.752  1.00  0.00           N  
ATOM    359  N   ALA    49     -32.665   3.459  25.779  1.00  0.00           N  
ATOM    360  CA  ALA    49     -32.506   2.814  27.065  1.00  0.00           C  
ATOM    361  C   ALA    49     -31.041   2.764  27.465  1.00  0.00           C  
ATOM    362  O   ALA    49     -30.164   2.679  26.604  1.00  0.00           O  
ATOM    363  CB  ALA    49     -33.089   1.386  27.047  1.00  0.00           C  
ATOM    364  N   VAL    50     -30.808   2.849  28.770  1.00  0.00           N  
ATOM    365  CA  VAL    50     -29.457   2.768  29.336  1.00  0.00           C  
ATOM    366  C   VAL    50     -29.435   1.686  30.410  1.00  0.00           C  
ATOM    367  O   VAL    50     -30.163   1.778  31.393  1.00  0.00           O  
ATOM    368  CB  VAL    50     -28.989   4.107  29.956  1.00  0.00           C  
ATOM    369  CG1 VAL    50     -27.592   4.037  30.576  1.00  0.00           C  
ATOM    370  CG2 VAL    50     -28.922   5.256  28.948  1.00  0.00           C  
ATOM    371  N   ALA    51     -28.601   0.668  30.203  1.00  0.00           N  
ATOM    372  CA  ALA    51     -28.325  -0.375  31.191  1.00  0.00           C  
ATOM    373  C   ALA    51     -26.984  -0.075  31.834  1.00  0.00           C  
ATOM    374  O   ALA    51     -26.071   0.375  31.156  1.00  0.00           O  
ATOM    375  CB  ALA    51     -28.248  -1.754  30.547  1.00  0.00           C  
ATOM    376  N   SER    52     -26.871  -0.347  33.121  1.00  0.00           N  
ATOM    377  CA  SER    52     -25.625  -0.111  33.839  1.00  0.00           C  
ATOM    378  C   SER    52     -25.352  -1.202  34.857  1.00  0.00           C  
ATOM    379  O   SER    52     -26.245  -1.624  35.585  1.00  0.00           O  
ATOM    380  CB  SER    52     -25.635   1.237  34.563  1.00  0.00           C  
ATOM    381  OG  SER    52     -24.374   1.462  35.214  1.00  0.00           O  
ATOM    382  N   SER    53     -24.087  -1.606  34.965  1.00  0.00           N  
ATOM    383  CA  SER    53     -23.652  -2.345  36.123  1.00  0.00           C  
ATOM    384  C   SER    53     -24.020  -1.518  37.373  1.00  0.00           C  
ATOM    385  O   SER    53     -23.926  -0.283  37.351  1.00  0.00           O  
ATOM    386  CB  SER    53     -22.154  -2.559  36.039  1.00  0.00           C  
ATOM    387  OG  SER    53     -21.620  -2.907  37.296  1.00  0.00           O  
ATOM    388  N   PRO    54     -24.413  -2.194  38.468  1.00  0.00           N  
ATOM    389  CA  PRO    54     -24.907  -1.468  39.654  1.00  0.00           C  
ATOM    390  C   PRO    54     -23.818  -0.833  40.511  1.00  0.00           C  
ATOM    391  O   PRO    54     -24.128  -0.064  41.436  1.00  0.00           O  
ATOM    392  CB  PRO    54     -25.642  -2.563  40.438  1.00  0.00           C  
ATOM    393  CG  PRO    54     -24.938  -3.813  40.061  1.00  0.00           C  
ATOM    394  CD  PRO    54     -24.615  -3.645  38.598  1.00  0.00           C  
ATOM    395  N   MET    55     -22.562  -1.127  40.206  1.00  0.00           N  
ATOM    396  CA  MET    55     -21.449  -0.537  40.958  1.00  0.00           C  
ATOM    397  C   MET    55     -21.407   0.961  40.723  1.00  0.00           C  
ATOM    398  O   MET    55     -21.878   1.459  39.695  1.00  0.00           O  
ATOM    399  CB  MET    55     -20.127  -1.210  40.572  1.00  0.00           C  
ATOM    400  CG  MET    55     -20.067  -2.694  40.941  1.00  0.00           C  
ATOM    401  SD  MET    55     -20.168  -3.031  42.725  1.00  0.00           S  
ATOM    402  CE  MET    55     -20.299  -4.833  42.538  1.00  0.00           C  
ATOM    403  N   LEU    56     -20.875   1.687  41.700  1.00  0.00           N  
ATOM    404  CA  LEU    56     -20.897   3.142  41.691  1.00  0.00           C  
ATOM    405  C   LEU    56     -20.187   3.714  40.457  1.00  0.00           C  
ATOM    406  O   LEU    56     -20.685   4.617  39.799  1.00  0.00           O  
ATOM    407  CB  LEU    56     -20.252   3.628  42.967  1.00  0.00           C  
ATOM    408  CG  LEU    56     -21.085   3.343  44.218  1.00  0.00           C  
ATOM    409  CD1 LEU    56     -20.390   3.658  45.542  1.00  0.00           C  
ATOM    410  CD2 LEU    56     -22.396   4.121  44.312  1.00  0.00           C  
ATOM    411  N   ARG    57     -19.025   3.179  40.111  1.00  0.00           N  
ATOM    412  CA  ARG    57     -18.271   3.772  39.015  1.00  0.00           C  
ATOM    413  C   ARG    57     -19.054   3.733  37.700  1.00  0.00           C  
ATOM    414  O   ARG    57     -19.055   4.697  36.953  1.00  0.00           O  
ATOM    415  CB  ARG    57     -16.888   3.117  38.886  1.00  0.00           C  
ATOM    416  CG  ARG    57     -16.894   1.613  38.690  1.00  0.00           C  
ATOM    417  CD  ARG    57     -15.551   1.086  39.115  1.00  0.00           C  
ATOM    418  NE  ARG    57     -15.374  -0.362  38.969  1.00  0.00           N  
ATOM    419  CZ  ARG    57     -15.620  -1.256  39.923  1.00  0.00           C  
ATOM    420  NH1 ARG    57     -15.307  -2.540  39.718  1.00  0.00           N  
ATOM    421  NH2 ARG    57     -16.171  -0.894  41.067  1.00  0.00           N  
ATOM    422  N   CYS    58     -19.731   2.616  37.445  1.00  0.00           N  
ATOM    423  CA  CYS    58     -20.577   2.453  36.255  1.00  0.00           C  
ATOM    424  C   CYS    58     -21.883   3.231  36.402  1.00  0.00           C  
ATOM    425  O   CYS    58     -22.275   3.974  35.495  1.00  0.00           O  
ATOM    426  CB  CYS    58     -20.878   0.963  35.996  1.00  0.00           C  
ATOM    427  SG  CYS    58     -21.644   0.760  34.817  1.00  0.00           S  
ATOM    428  N   GLN    59     -22.539   3.118  37.552  1.00  0.00           N  
ATOM    429  CA  GLN    59     -23.823   3.782  37.713  1.00  0.00           C  
ATOM    430  C   GLN    59     -23.732   5.307  37.604  1.00  0.00           C  
ATOM    431  O   GLN    59     -24.575   5.925  36.960  1.00  0.00           O  
ATOM    432  CB  GLN    59     -24.479   3.361  39.029  1.00  0.00           C  
ATOM    433  CG  GLN    59     -25.864   3.974  39.244  1.00  0.00           C  
ATOM    434  CD  GLN    59     -26.418   3.437  40.556  1.00  0.00           C  
ATOM    435  OE1 GLN    59     -25.743   2.703  41.275  1.00  0.00           O  
ATOM    436  NE2 GLN    59     -27.679   3.774  40.938  1.00  0.00           N  
ATOM    437  N   ARG    60     -22.714   5.908  38.211  1.00  0.00           N  
ATOM    438  CA  ARG    60     -22.504   7.361  38.134  1.00  0.00           C  
ATOM    439  C   ARG    60     -22.218   7.807  36.704  1.00  0.00           C  
ATOM    440  O   ARG    60     -22.633   8.895  36.288  1.00  0.00           O  
ATOM    441  CB  ARG    60     -21.351   7.814  39.034  1.00  0.00           C  
ATOM    442  CG  ARG    60     -21.661   7.697  40.528  1.00  0.00           C  
ATOM    443  CD  ARG    60     -20.525   8.186  41.429  1.00  0.00           C  
ATOM    444  NE  ARG    60     -20.925   7.917  42.839  1.00  0.00           N  
ATOM    445  CZ  ARG    60     -21.771   8.773  43.483  1.00  0.00           C  
ATOM    446  NH1 ARG    60     -22.090   9.775  42.614  1.00  0.00           N  
ATOM    447  NH2 ARG    60     -21.966   8.293  44.746  1.00  0.00           N  
ATOM    448  N   THR    61     -21.500   6.984  35.947  1.00  0.00           N  
ATOM    449  CA  THR    61     -21.237   7.301  34.553  1.00  0.00           C  
ATOM    450  C   THR    61     -22.547   7.288  33.760  1.00  0.00           C  
ATOM    451  O   THR    61     -22.813   8.204  32.972  1.00  0.00           O  
ATOM    452  CB  THR    61     -20.250   6.282  33.939  1.00  0.00           C  
ATOM    453  OG1 THR    61     -19.010   6.313  34.671  1.00  0.00           O  
ATOM    454  CG2 THR    61     -19.959   6.599  32.470  1.00  0.00           C  
ATOM    455  N   VAL    62     -23.346   6.248  33.995  1.00  0.00           N  
ATOM    456  CA  VAL    62     -24.659   6.083  33.344  1.00  0.00           C  
ATOM    457  C   VAL    62     -25.609   7.209  33.685  1.00  0.00           C  
ATOM    458  O   VAL    62     -26.346   7.665  32.815  1.00  0.00           O  
ATOM    459  CB  VAL    62     -25.273   4.746  33.706  1.00  0.00           C  
ATOM    460  CG1 VAL    62     -26.717   4.588  33.227  1.00  0.00           C  
ATOM    461  CG2 VAL    62     -24.523   3.550  33.116  1.00  0.00           C  
ATOM    462  N   GLU    63     -25.570   7.673  34.929  1.00  0.00           N  
ATOM    463  CA  GLU    63     -26.419   8.799  35.329  1.00  0.00           C  
ATOM    464  C   GLU    63     -26.127  10.087  34.570  1.00  0.00           C  
ATOM    465  O   GLU    63     -27.058  10.832  34.230  1.00  0.00           O  
ATOM    466  CB  GLU    63     -26.288   9.083  36.827  1.00  0.00           C  
ATOM    467  CG  GLU    63     -26.926   8.008  37.710  1.00  0.00           C  
ATOM    468  CD  GLU    63     -26.615   8.346  39.161  1.00  0.00           C  
ATOM    469  OE1 GLU    63     -25.870   9.336  39.391  1.00  0.00           O  
ATOM    470  OE2 GLU    63     -27.117   7.619  40.058  1.00  0.00           O  
ATOM    471  N   PRO    64     -24.854  10.386  34.355  1.00  0.00           N  
ATOM    472  CA  PRO    64     -24.458  11.560  33.573  1.00  0.00           C  
ATOM    473  C   PRO    64     -24.977  11.506  32.148  1.00  0.00           C  
ATOM    474  O   PRO    64     -25.487  12.513  31.637  1.00  0.00           O  
ATOM    475  CB  PRO    64     -22.936  11.757  33.565  1.00  0.00           C  
ATOM    476  CG  PRO    64     -22.242  11.198  34.808  1.00  0.00           C  
ATOM    477  CD  PRO    64     -22.847   9.885  35.310  1.00  0.00           C  
ATOM    478  N   LEU    65     -24.891  10.333  31.527  1.00  0.00           N  
ATOM    479  CA  LEU    65     -25.370  10.137  30.160  1.00  0.00           C  
ATOM    480  C   LEU    65     -26.878  10.308  30.131  1.00  0.00           C  
ATOM    481  O   LEU    65     -27.441  10.910  29.212  1.00  0.00           O  
ATOM    482  CB  LEU    65     -25.021   8.738  29.616  1.00  0.00           C  
ATOM    483  CG  LEU    65     -23.524   8.533  29.375  1.00  0.00           C  
ATOM    484  CD1 LEU    65     -23.119   7.108  29.003  1.00  0.00           C  
ATOM    485  CD2 LEU    65     -22.931   9.376  28.247  1.00  0.00           C  
ATOM    486  N   ALA    66     -27.554   9.802  31.146  1.00  0.00           N  
ATOM    487  CA  ALA    66     -28.999   9.911  31.169  1.00  0.00           C  
ATOM    488  C   ALA    66     -29.504  11.325  31.480  1.00  0.00           C  
ATOM    489  O   ALA    66     -30.551  11.707  31.000  1.00  0.00           O  
ATOM    490  CB  ALA    66     -29.576   8.907  32.148  1.00  0.00           C  
ATOM    491  N   GLU    67     -28.769  12.118  32.252  1.00  0.00           N  
ATOM    492  CA  GLU    67     -29.323  13.406  32.676  1.00  0.00           C  
ATOM    493  C   GLU    67     -29.643  14.190  31.444  1.00  0.00           C  
ATOM    494  O   GLU    67     -28.890  14.234  30.488  1.00  0.00           O  
ATOM    495  CB  GLU    67     -28.342  14.201  33.529  1.00  0.00           C  
ATOM    496  CG  GLU    67     -28.975  15.426  34.175  1.00  0.00           C  
ATOM    497  CD  GLU    67     -28.024  16.164  35.097  1.00  0.00           C  
ATOM    498  OE1 GLU    67     -27.143  16.888  34.589  1.00  0.00           O  
ATOM    499  OE2 GLU    67     -28.168  16.030  36.328  1.00  0.00           O  
ATOM    500  N   ALA    68     -30.775  14.823  31.392  1.00  0.00           N  
ATOM    501  CA  ALA    68     -30.905  15.591  30.185  1.00  0.00           C  
ATOM    502  C   ALA    68     -31.106  14.739  28.960  1.00  0.00           C  
ATOM    503  O   ALA    68     -31.053  15.278  27.865  1.00  0.00           O  
ATOM    504  CB  ALA    68     -29.654  16.436  29.973  1.00  0.00           C  
ATOM    505  N   LEU    69     -31.257  13.429  29.116  1.00  0.00           N  
ATOM    506  CA  LEU    69     -32.127  12.707  28.194  1.00  0.00           C  
ATOM    507  C   LEU    69     -33.385  12.193  28.886  1.00  0.00           C  
ATOM    508  O   LEU    69     -34.214  11.522  28.257  1.00  0.00           O  
ATOM    509  CB  LEU    69     -31.360  11.624  27.476  1.00  0.00           C  
ATOM    510  CG  LEU    69     -30.203  12.156  26.628  1.00  0.00           C  
ATOM    511  CD1 LEU    69     -29.329  11.082  25.981  1.00  0.00           C  
ATOM    512  CD2 LEU    69     -30.617  13.034  25.448  1.00  0.00           C  
ATOM    513  N   CYS    70     -33.524  12.537  30.166  1.00  0.00           N  
ATOM    514  CA  CYS    70     -34.650  12.088  30.981  1.00  0.00           C  
ATOM    515  C   CYS    70     -34.926  10.585  30.803  1.00  0.00           C  
ATOM    516  O   CYS    70     -36.052  10.147  30.564  1.00  0.00           O  
ATOM    517  CB  CYS    70     -35.879  12.944  30.650  1.00  0.00           C  
ATOM    518  SG  CYS    70     -35.689  14.314  30.971  1.00  0.00           S  
ATOM    519  N   LEU    71     -33.858   9.802  30.900  1.00  0.00           N  
ATOM    520  CA  LEU    71     -33.955   8.352  30.921  1.00  0.00           C  
ATOM    521  C   LEU    71     -33.699   7.833  32.338  1.00  0.00           C  
ATOM    522  O   LEU    71     -33.001   8.468  33.131  1.00  0.00           O  
ATOM    523  CB  LEU    71     -32.946   7.730  29.936  1.00  0.00           C  
ATOM    524  CG  LEU    71     -33.245   7.985  28.450  1.00  0.00           C  
ATOM    525  CD1 LEU    71     -32.052   7.588  27.597  1.00  0.00           C  
ATOM    526  CD2 LEU    71     -34.495   7.241  27.987  1.00  0.00           C  
ATOM    527  N   GLU    72     -34.271   6.677  32.642  1.00  0.00           N  
ATOM    528  CA  GLU    72     -34.019   6.006  33.914  1.00  0.00           C  
ATOM    529  C   GLU    72     -32.966   4.951  33.682  1.00  0.00           C  
ATOM    530  O   GLU    72     -33.138   4.086  32.833  1.00  0.00           O  
ATOM    531  CB  GLU    72     -35.276   5.314  34.442  1.00  0.00           C  
ATOM    532  CG  GLU    72     -36.389   6.246  34.831  1.00  0.00           C  
ATOM    533  CD  GLU    72     -36.103   7.066  36.078  1.00  0.00           C  
ATOM    534  OE1 GLU    72     -35.544   6.541  37.076  1.00  0.00           O  
ATOM    535  OE2 GLU    72     -36.490   8.255  36.055  1.00  0.00           O  
ATOM    536  N   PRO    73     -31.885   5.001  34.449  1.00  0.00           N  
ATOM    537  CA  PRO    73     -30.844   3.989  34.327  1.00  0.00           C  
ATOM    538  C   PRO    73     -31.366   2.662  34.884  1.00  0.00           C  
ATOM    539  O   PRO    73     -31.862   2.595  36.009  1.00  0.00           O  
ATOM    540  CB  PRO    73     -29.537   4.419  35.026  1.00  0.00           C  
ATOM    541  CG  PRO    73     -29.753   5.430  36.154  1.00  0.00           C  
ATOM    542  CD  PRO    73     -30.929   6.377  35.911  1.00  0.00           C  
ATOM    543  N   LEU    74     -31.298   1.611  34.076  1.00  0.00           N  
ATOM    544  CA  LEU    74     -31.695   0.280  34.515  1.00  0.00           C  
ATOM    545  C   LEU    74     -30.463  -0.478  34.998  1.00  0.00           C  
ATOM    546  O   LEU    74     -29.534  -0.739  34.216  1.00  0.00           O  
ATOM    547  CB  LEU    74     -32.363  -0.524  33.382  1.00  0.00           C  
ATOM    548  CG  LEU    74     -32.769  -1.940  33.796  1.00  0.00           C  
ATOM    549  CD1 LEU    74     -33.846  -2.013  34.877  1.00  0.00           C  
ATOM    550  CD2 LEU    74     -33.336  -2.804  32.671  1.00  0.00           C  
ATOM    551  N   ILE    75     -30.448  -0.814  36.284  1.00  0.00           N  
ATOM    552  CA  ILE    75     -29.363  -1.611  36.855  1.00  0.00           C  
ATOM    553  C   ILE    75     -29.449  -3.040  36.342  1.00  0.00           C  
ATOM    554  O   ILE    75     -30.526  -3.622  36.230  1.00  0.00           O  
ATOM    555  CB  ILE    75     -29.378  -1.577  38.378  1.00  0.00           C  
ATOM    556  CG1 ILE    75     -29.108  -0.180  38.963  1.00  0.00           C  
ATOM    557  CG2 ILE    75     -28.324  -2.494  39.022  1.00  0.00           C  
ATOM    558  CD1 ILE    75     -29.376  -0.086  40.464  1.00  0.00           C  
ATOM    559  N   ASP    76     -28.295  -3.588  35.988  1.00  0.00           N  
ATOM    560  CA  ASP    76     -28.234  -4.886  35.374  1.00  0.00           C  
ATOM    561  C   ASP    76     -27.056  -5.660  35.964  1.00  0.00           C  
ATOM    562  O   ASP    76     -25.900  -5.345  35.685  1.00  0.00           O  
ATOM    563  CB  ASP    76     -28.085  -4.708  33.857  1.00  0.00           C  
ATOM    564  CG  ASP    76     -28.103  -6.089  33.217  1.00  0.00           C  
ATOM    565  OD1 ASP    76     -28.101  -7.093  33.978  1.00  0.00           O  
ATOM    566  OD2 ASP    76     -28.118  -6.158  31.959  1.00  0.00           O  
ATOM    567  N   ASP    77     -27.359  -6.679  36.762  1.00  0.00           N  
ATOM    568  CA  ASP    77     -26.336  -7.545  37.367  1.00  0.00           C  
ATOM    569  C   ASP    77     -25.508  -8.340  36.362  1.00  0.00           C  
ATOM    570  O   ASP    77     -24.351  -8.637  36.626  1.00  0.00           O  
ATOM    571  CB  ASP    77     -26.983  -8.532  38.346  1.00  0.00           C  
ATOM    572  CG  ASP    77     -27.478  -7.865  39.614  1.00  0.00           C  
ATOM    573  OD1 ASP    77     -27.051  -6.728  39.910  1.00  0.00           O  
ATOM    574  OD2 ASP    77     -28.282  -8.509  40.319  1.00  0.00           O  
ATOM    575  N   ARG    78     -26.086  -8.694  35.215  1.00  0.00           N  
ATOM    576  CA  ARG    78     -25.376  -9.533  34.247  1.00  0.00           C  
ATOM    577  C   ARG    78     -24.160  -8.839  33.614  1.00  0.00           C  
ATOM    578  O   ARG    78     -23.332  -9.527  33.013  1.00  0.00           O  
ATOM    579  CB  ARG    78     -26.306 -10.024  33.143  1.00  0.00           C  
ATOM    580  CG  ARG    78     -27.261 -11.091  33.614  1.00  0.00           C  
ATOM    581  CD  ARG    78     -28.351 -11.363  32.595  1.00  0.00           C  
ATOM    582  NE  ARG    78     -29.250 -10.222  32.419  1.00  0.00           N  
ATOM    583  CZ  ARG    78     -30.340 -10.239  31.654  1.00  0.00           C  
ATOM    584  NH1 ARG    78     -30.652 -11.322  30.968  1.00  0.00           N  
ATOM    585  NH2 ARG    78     -31.098  -9.154  31.548  1.00  0.00           N  
ATOM    586  N   PHE    79     -24.072  -7.517  33.743  1.00  0.00           N  
ATOM    587  CA  PHE    79     -22.934  -6.755  33.201  1.00  0.00           C  
ATOM    588  C   PHE    79     -22.021  -6.177  34.304  1.00  0.00           C  
ATOM    589  O   PHE    79     -21.190  -5.321  34.049  1.00  0.00           O  
ATOM    590  CB  PHE    79     -23.408  -5.650  32.210  1.00  0.00           C  
ATOM    591  CG  PHE    79     -24.080  -6.331  31.068  1.00  0.00           C  
ATOM    592  CD1 PHE    79     -25.487  -6.399  30.959  1.00  0.00           C  
ATOM    593  CD2 PHE    79     -23.307  -6.930  30.056  1.00  0.00           C  
ATOM    594  CE1 PHE    79     -26.120  -7.049  29.860  1.00  0.00           C  
ATOM    595  CE2 PHE    79     -23.916  -7.587  28.944  1.00  0.00           C  
ATOM    596  CZ  PHE    79     -25.330  -7.648  28.849  1.00  0.00           C  
ATOM    597  N   SER    80     -22.161  -6.691  35.519  1.00  0.00           N  
ATOM    598  CA  SER    80     -21.302  -6.303  36.632  1.00  0.00           C  
ATOM    599  C   SER    80     -19.882  -6.802  36.380  1.00  0.00           C  
ATOM    600  O   SER    80     -19.656  -7.722  35.588  1.00  0.00           O  
ATOM    601  CB  SER    80     -21.893  -6.828  37.969  1.00  0.00           C  
ATOM    602  OG  SER    80     -21.827  -8.246  38.008  1.00  0.00           O  
ATOM    603  N   GLU    81     -18.927  -6.190  37.061  1.00  0.00           N  
ATOM    604  CA  GLU    81     -17.519  -6.565  36.961  1.00  0.00           C  
ATOM    605  C   GLU    81     -17.339  -8.029  37.371  1.00  0.00           C  
ATOM    606  O   GLU    81     -18.115  -8.566  38.170  1.00  0.00           O  
ATOM    607  CB  GLU    81     -16.672  -5.657  37.859  1.00  0.00           C  
ATOM    608  CG  GLU    81     -15.160  -5.937  37.810  1.00  0.00           C  
ATOM    609  CD  GLU    81     -14.545  -5.763  36.425  1.00  0.00           C  
ATOM    610  OE1 GLU    81     -14.803  -6.602  35.534  1.00  0.00           O  
ATOM    611  OE2 GLU    81     -13.739  -4.823  36.237  1.00  0.00           O  
ATOM    612  N   VAL    82     -16.317  -8.686  36.813  1.00  0.00           N  
ATOM    613  CA  VAL    82     -15.939 -10.017  37.288  1.00  0.00           C  
ATOM    614  C   VAL    82     -15.583  -9.945  38.784  1.00  0.00           C  
ATOM    615  O   VAL    82     -15.010  -8.956  39.254  1.00  0.00           O  
ATOM    616  CB  VAL    82     -14.751 -10.582  36.467  1.00  0.00           C  
ATOM    617  CG1 VAL    82     -14.198 -11.897  37.019  1.00  0.00           C  
ATOM    618  CG2 VAL    82     -15.104 -10.878  35.008  1.00  0.00           C  
ATOM    619  N   ASP    83     -15.915 -11.001  39.525  1.00  0.00           N  
ATOM    620  CA  ASP    83     -15.438 -11.138  40.898  1.00  0.00           C  
ATOM    621  C   ASP    83     -13.991 -11.630  40.850  1.00  0.00           C  
ATOM    622  O   ASP    83     -13.729 -12.810  40.608  1.00  0.00           O  
ATOM    623  CB  ASP    83     -16.340 -12.115  41.670  1.00  0.00           C  
ATOM    624  CG  ASP    83     -16.042 -12.153  43.154  1.00  0.00           C  
ATOM    625  OD1 ASP    83     -15.014 -11.581  43.585  1.00  0.00           O  
ATOM    626  OD2 ASP    83     -16.834 -12.790  43.880  1.00  0.00           O  
ATOM    627  N   TYR    84     -13.056 -10.717  41.099  1.00  0.00           N  
ATOM    628  CA  TYR    84     -11.638 -11.039  41.088  1.00  0.00           C  
ATOM    629  C   TYR    84     -11.173 -11.812  42.318  1.00  0.00           C  
ATOM    630  O   TYR    84      -9.992 -12.137  42.433  1.00  0.00           O  
ATOM    631  CB  TYR    84     -10.808  -9.737  40.939  1.00  0.00           C  
ATOM    632  CG  TYR    84     -11.037  -9.215  39.563  1.00  0.00           C  
ATOM    633  CD1 TYR    84     -11.963  -8.185  39.353  1.00  0.00           C  
ATOM    634  CD2 TYR    84     -10.336  -9.730  38.450  1.00  0.00           C  
ATOM    635  CE1 TYR    84     -12.206  -7.663  38.067  1.00  0.00           C  
ATOM    636  CE2 TYR    84     -10.570  -9.210  37.136  1.00  0.00           C  
ATOM    637  CZ  TYR    84     -11.511  -8.174  36.966  1.00  0.00           C  
ATOM    638  OH  TYR    84     -11.772  -7.647  35.720  1.00  0.00           O  
ATOM    639  N   GLY    85     -12.093 -12.089  43.240  1.00  0.00           N  
ATOM    640  CA  GLY    85     -11.778 -12.931  44.382  1.00  0.00           C  
ATOM    641  C   GLY    85     -10.597 -12.385  45.155  1.00  0.00           C  
ATOM    642  O   GLY    85     -10.564 -11.206  45.519  1.00  0.00           O  
ATOM    643  N   GLU    86      -9.609 -13.240  45.383  1.00  0.00           N  
ATOM    644  CA  GLU    86      -8.449 -12.863  46.201  1.00  0.00           C  
ATOM    645  C   GLU    86      -7.596 -11.731  45.641  1.00  0.00           C  
ATOM    646  O   GLU    86      -6.886 -11.075  46.390  1.00  0.00           O  
ATOM    647  CB  GLU    86      -7.561 -14.083  46.450  1.00  0.00           C  
ATOM    648  CG  GLU    86      -8.182 -15.105  47.405  1.00  0.00           C  
ATOM    649  CD  GLU    86      -7.243 -16.300  47.490  1.00  0.00           C  
ATOM    650  OE1 GLU    86      -6.225 -16.306  46.748  1.00  0.00           O  
ATOM    651  OE2 GLU    86      -7.531 -17.221  48.299  1.00  0.00           O  
ATOM    652  N   TRP    87      -7.664 -11.486  44.343  1.00  0.00           N  
ATOM    653  CA  TRP    87      -6.939 -10.347  43.775  1.00  0.00           C  
ATOM    654  C   TRP    87      -7.546  -9.000  44.130  1.00  0.00           C  
ATOM    655  O   TRP    87      -6.890  -7.977  44.005  1.00  0.00           O  
ATOM    656  CB  TRP    87      -6.884 -10.423  42.268  1.00  0.00           C  
ATOM    657  CG  TRP    87      -6.096 -11.561  41.647  1.00  0.00           C  
ATOM    658  CD1 TRP    87      -5.674 -12.721  42.244  1.00  0.00           C  
ATOM    659  CD2 TRP    87      -5.677 -11.641  40.276  1.00  0.00           C  
ATOM    660  NE1 TRP    87      -5.016 -13.524  41.329  1.00  0.00           N  
ATOM    661  CE2 TRP    87      -5.001 -12.880  40.112  1.00  0.00           C  
ATOM    662  CE3 TRP    87      -5.808 -10.789  39.166  1.00  0.00           C  
ATOM    663  CZ2 TRP    87      -4.453 -13.279  38.874  1.00  0.00           C  
ATOM    664  CZ3 TRP    87      -5.255 -11.193  37.945  1.00  0.00           C  
ATOM    665  CH2 TRP    87      -4.591 -12.415  37.814  1.00  0.00           C  
ATOM    666  N   THR    88      -8.804  -8.985  44.532  1.00  0.00           N  
ATOM    667  CA  THR    88      -9.501  -7.726  44.778  1.00  0.00           C  
ATOM    668  C   THR    88      -8.791  -6.927  45.876  1.00  0.00           C  
ATOM    669  O   THR    88      -8.638  -7.406  46.994  1.00  0.00           O  
ATOM    670  CB  THR    88     -10.952  -8.005  45.188  1.00  0.00           C  
ATOM    671  OG1 THR    88     -11.612  -8.748  44.173  1.00  0.00           O  
ATOM    672  CG2 THR    88     -11.687  -6.671  45.401  1.00  0.00           C  
ATOM    673  N   GLY    89      -8.348  -5.713  45.545  1.00  0.00           N  
ATOM    674  CA  GLY    89      -7.633  -4.857  46.494  1.00  0.00           C  
ATOM    675  C   GLY    89      -6.120  -4.885  46.365  1.00  0.00           C  
ATOM    676  O   GLY    89      -5.422  -4.118  47.038  1.00  0.00           O  
ATOM    677  N   ARG    90      -5.621  -5.785  45.518  1.00  0.00           N  
ATOM    678  CA  ARG    90      -4.201  -5.880  45.246  1.00  0.00           C  
ATOM    679  C   ARG    90      -3.821  -5.094  43.999  1.00  0.00           C  
ATOM    680  O   ARG    90      -4.575  -4.992  43.051  1.00  0.00           O  
ATOM    681  CB  ARG    90      -3.788  -7.326  45.014  1.00  0.00           C  
ATOM    682  CG  ARG    90      -3.938  -8.210  46.254  1.00  0.00           C  
ATOM    683  CD  ARG    90      -3.439  -9.642  46.049  1.00  0.00           C  
ATOM    684  NE  ARG    90      -3.801 -10.420  47.267  1.00  0.00           N  
ATOM    685  CZ  ARG    90      -3.481 -11.745  47.351  1.00  0.00           C  
ATOM    686  NH1 ARG    90      -2.844 -12.092  46.195  1.00  0.00           N  
ATOM    687  NH2 ARG    90      -3.923 -12.204  48.557  1.00  0.00           N  
ATOM    688  N   LYS    91      -2.606  -4.567  44.025  1.00  0.00           N  
ATOM    689  CA  LYS    91      -2.006  -3.961  42.851  1.00  0.00           C  
ATOM    690  C   LYS    91      -1.567  -5.026  41.868  1.00  0.00           C  
ATOM    691  O   LYS    91      -1.218  -6.136  42.264  1.00  0.00           O  
ATOM    692  CB  LYS    91      -0.781  -3.139  43.253  1.00  0.00           C  
ATOM    693  CG  LYS    91      -1.122  -1.905  44.091  1.00  0.00           C  
ATOM    694  CD  LYS    91       0.098  -1.062  44.466  1.00  0.00           C  
ATOM    695  CE  LYS    91      -0.243   0.173  45.301  1.00  0.00           C  
ATOM    696  NZ  LYS    91       0.989   0.932  45.610  1.00  0.00           N  
ATOM    697  N   ILE    92      -1.557  -4.672  40.588  1.00  0.00           N  
ATOM    698  CA  ILE    92      -1.100  -5.598  39.557  1.00  0.00           C  
ATOM    699  C   ILE    92       0.283  -6.170  39.914  1.00  0.00           C  
ATOM    700  O   ILE    92       0.508  -7.379  39.826  1.00  0.00           O  
ATOM    701  CB  ILE    92      -1.059  -4.940  38.151  1.00  0.00           C  
ATOM    702  CG1 ILE    92      -2.451  -4.596  37.594  1.00  0.00           C  
ATOM    703  CG2 ILE    92      -0.404  -5.826  37.078  1.00  0.00           C  
ATOM    704  CD1 ILE    92      -2.407  -3.708  36.351  1.00  0.00           C  
ATOM    705  N   GLY    93       1.203  -5.309  40.328  1.00  0.00           N  
ATOM    706  CA  GLY    93       2.555  -5.760  40.641  1.00  0.00           C  
ATOM    707  C   GLY    93       2.565  -6.707  41.833  1.00  0.00           C  
ATOM    708  O   GLY    93       3.431  -7.578  41.904  1.00  0.00           O  
ATOM    709  N   ASP    94       1.625  -6.544  42.773  1.00  0.00           N  
ATOM    710  CA  ASP    94       1.531  -7.472  43.903  1.00  0.00           C  
ATOM    711  C   ASP    94       1.004  -8.831  43.484  1.00  0.00           C  
ATOM    712  O   ASP    94       1.488  -9.855  43.961  1.00  0.00           O  
ATOM    713  CB  ASP    94       0.633  -6.923  45.002  1.00  0.00           C  
ATOM    714  CG  ASP    94       1.379  -5.794  45.698  1.00  0.00           C  
ATOM    715  OD1 ASP    94       2.611  -5.669  45.469  1.00  0.00           O  
ATOM    716  OD2 ASP    94       0.726  -5.041  46.469  1.00  0.00           O  
ATOM    717  N   LEU    95       0.020  -8.839  42.590  1.00  0.00           N  
ATOM    718  CA  LEU    95      -0.522 -10.091  42.045  1.00  0.00           C  
ATOM    719  C   LEU    95       0.568 -10.849  41.279  1.00  0.00           C  
ATOM    720  O   LEU    95       0.691 -12.074  41.410  1.00  0.00           O  
ATOM    721  CB  LEU    95      -1.726  -9.823  41.119  1.00  0.00           C  
ATOM    722  CG  LEU    95      -2.969  -9.328  41.862  1.00  0.00           C  
ATOM    723  CD1 LEU    95      -4.123  -8.884  40.965  1.00  0.00           C  
ATOM    724  CD2 LEU    95      -3.616 -10.353  42.791  1.00  0.00           C  
ATOM    725  N   VAL    96       1.344 -10.109  40.486  1.00  0.00           N  
ATOM    726  CA  VAL    96       2.435 -10.692  39.689  1.00  0.00           C  
ATOM    727  C   VAL    96       3.448 -11.414  40.567  1.00  0.00           C  
ATOM    728  O   VAL    96       3.967 -12.461  40.187  1.00  0.00           O  
ATOM    729  CB  VAL    96       3.144  -9.604  38.869  1.00  0.00           C  
ATOM    730  CG1 VAL    96       4.411 -10.097  38.167  1.00  0.00           C  
ATOM    731  CG2 VAL    96       2.274  -9.014  37.757  1.00  0.00           C  
ATOM    732  N   ASP    97       3.725 -10.859  41.738  1.00  0.00           N  
ATOM    733  CA  ASP    97       4.717 -11.456  42.631  1.00  0.00           C  
ATOM    734  C   ASP    97       4.135 -12.579  43.508  1.00  0.00           C  
ATOM    735  O   ASP    97       4.801 -13.604  43.751  1.00  0.00           O  
ATOM    736  CB  ASP    97       5.357 -10.372  43.504  1.00  0.00           C  
ATOM    737  CG  ASP    97       6.265  -9.531  42.619  1.00  0.00           C  
ATOM    738  OD1 ASP    97       6.553  -9.974  41.475  1.00  0.00           O  
ATOM    739  OD2 ASP    97       6.684  -8.433  43.074  1.00  0.00           O  
ATOM    740  N   GLU    98       2.966 -12.335  44.153  1.00  0.00           N  
ATOM    741  CA  GLU    98       2.298 -13.350  44.962  1.00  0.00           C  
ATOM    742  C   GLU    98       1.338 -14.230  44.127  1.00  0.00           C  
ATOM    743  O   GLU    98       0.825 -15.235  44.627  1.00  0.00           O  
ATOM    744  CB  GLU    98       1.386 -12.890  46.103  1.00  0.00           C  
ATOM    745  CG  GLU    98       2.133 -12.172  47.229  1.00  0.00           C  
ATOM    746  CD  GLU    98       1.112 -11.753  48.277  1.00  0.00           C  
ATOM    747  OE1 GLU    98      -0.107 -11.960  48.033  1.00  0.00           O  
ATOM    748  OE2 GLU    98       1.537 -11.219  49.337  1.00  0.00           O  
ATOM    749  N   PRO    99       1.073 -13.903  42.886  1.00  0.00           N  
ATOM    750  CA  PRO    99       0.188 -14.720  41.998  1.00  0.00           C  
ATOM    751  C   PRO    99       0.860 -14.734  40.608  1.00  0.00           C  
ATOM    752  O   PRO    99       0.347 -14.160  39.644  1.00  0.00           O  
ATOM    753  CB  PRO    99      -1.018 -14.792  41.057  1.00  0.00           C  
ATOM    754  CG  PRO    99      -1.320 -13.469  40.349  1.00  0.00           C  
ATOM    755  CD  PRO    99      -1.028 -12.236  41.206  1.00  0.00           C  
ATOM    756  N   LEU   100       2.016 -15.390  40.489  1.00  0.00           N  
ATOM    757  CA  LEU   100       2.864 -15.281  39.295  1.00  0.00           C  
ATOM    758  C   LEU   100       2.400 -16.169  38.151  1.00  0.00           C  
ATOM    759  O   LEU   100       3.208 -16.441  37.259  1.00  0.00           O  
ATOM    760  CB  LEU   100       4.338 -15.697  39.335  1.00  0.00           C  
ATOM    761  CG  LEU   100       5.174 -14.887  40.328  1.00  0.00           C  
ATOM    762  CD1 LEU   100       6.618 -15.358  40.492  1.00  0.00           C  
ATOM    763  CD2 LEU   100       5.322 -13.404  39.988  1.00  0.00           C  
ATOM    764  N   TRP   101       1.152 -16.675  38.058  1.00  0.00           N  
ATOM    765  CA  TRP   101       0.803 -17.565  36.942  1.00  0.00           C  
ATOM    766  C   TRP   101       0.209 -16.704  35.821  1.00  0.00           C  
ATOM    767  O   TRP   101      -0.841 -16.081  35.998  1.00  0.00           O  
ATOM    768  CB  TRP   101      -0.275 -18.651  37.059  1.00  0.00           C  
ATOM    769  CG  TRP   101       0.121 -19.818  37.932  1.00  0.00           C  
ATOM    770  CD1 TRP   101      -0.235 -20.095  39.220  1.00  0.00           C  
ATOM    771  CD2 TRP   101       0.981 -20.910  37.576  1.00  0.00           C  
ATOM    772  NE1 TRP   101       0.291 -21.208  39.694  1.00  0.00           N  
ATOM    773  CE2 TRP   101       1.064 -21.763  38.707  1.00  0.00           C  
ATOM    774  CE3 TRP   101       1.692 -21.256  36.408  1.00  0.00           C  
ATOM    775  CZ2 TRP   101       1.839 -22.955  38.708  1.00  0.00           C  
ATOM    776  CZ3 TRP   101       2.473 -22.450  36.401  1.00  0.00           C  
ATOM    777  CH2 TRP   101       2.534 -23.279  37.550  1.00  0.00           C  
ATOM    778  N   ARG   102       0.849 -16.639  34.648  1.00  0.00           N  
ATOM    779  CA  ARG   102       0.330 -15.733  33.625  1.00  0.00           C  
ATOM    780  C   ARG   102      -1.052 -16.148  33.114  1.00  0.00           C  
ATOM    781  O   ARG   102      -1.622 -15.510  32.224  1.00  0.00           O  
ATOM    782  CB  ARG   102       1.034 -15.558  32.277  1.00  0.00           C  
ATOM    783  CG  ARG   102       2.401 -14.880  32.386  1.00  0.00           C  
ATOM    784  CD  ARG   102       3.118 -14.726  31.043  1.00  0.00           C  
ATOM    785  NE  ARG   102       4.459 -14.137  31.316  1.00  0.00           N  
ATOM    786  CZ  ARG   102       5.282 -13.806  30.279  1.00  0.00           C  
ATOM    787  NH1 ARG   102       4.635 -14.117  29.118  1.00  0.00           N  
ATOM    788  NH2 ARG   102       6.432 -13.294  30.807  1.00  0.00           N  
ATOM    789  N   VAL   103      -1.677 -17.155  33.704  1.00  0.00           N  
ATOM    790  CA  VAL   103      -2.854 -17.767  33.073  1.00  0.00           C  
ATOM    791  C   VAL   103      -3.848 -16.692  32.640  1.00  0.00           C  
ATOM    792  O   VAL   103      -4.471 -16.804  31.595  1.00  0.00           O  
ATOM    793  CB  VAL   103      -3.543 -18.770  34.008  1.00  0.00           C  
ATOM    794  CG1 VAL   103      -4.886 -19.276  33.477  1.00  0.00           C  
ATOM    795  CG2 VAL   103      -2.715 -20.030  34.267  1.00  0.00           C  
ATOM    796  N   VAL   104      -3.966 -15.641  33.433  1.00  0.00           N  
ATOM    797  CA  VAL   104      -4.872 -14.560  33.128  1.00  0.00           C  
ATOM    798  C   VAL   104      -4.441 -13.869  31.853  1.00  0.00           C  
ATOM    799  O   VAL   104      -5.278 -13.546  31.011  1.00  0.00           O  
ATOM    800  CB  VAL   104      -4.847 -13.595  34.300  1.00  0.00           C  
ATOM    801  CG1 VAL   104      -5.611 -12.296  34.037  1.00  0.00           C  
ATOM    802  CG2 VAL   104      -5.463 -14.170  35.577  1.00  0.00           C  
ATOM    803  N   GLN   105      -3.145 -13.630  31.705  1.00  0.00           N  
ATOM    804  CA  GLN   105      -2.644 -12.888  30.536  1.00  0.00           C  
ATOM    805  C   GLN   105      -2.499 -13.775  29.286  1.00  0.00           C  
ATOM    806  O   GLN   105      -2.664 -13.302  28.162  1.00  0.00           O  
ATOM    807  CB  GLN   105      -1.327 -12.110  30.839  1.00  0.00           C  
ATOM    808  CG  GLN   105      -1.517 -10.944  31.811  1.00  0.00           C  
ATOM    809  CD  GLN   105      -0.153 -10.323  32.073  1.00  0.00           C  
ATOM    810  OE1 GLN   105       0.866 -10.798  31.575  1.00  0.00           O  
ATOM    811  NE2 GLN   105      -0.059  -9.225  32.870  1.00  0.00           N  
ATOM    812  N   ALA   106      -2.202 -15.060  29.466  1.00  0.00           N  
ATOM    813  CA  ALA   106      -1.994 -15.955  28.337  1.00  0.00           C  
ATOM    814  C   ALA   106      -3.223 -16.729  27.891  1.00  0.00           C  
ATOM    815  O   ALA   106      -3.426 -16.939  26.699  1.00  0.00           O  
ATOM    816  CB  ALA   106      -0.896 -16.960  28.690  1.00  0.00           C  
ATOM    817  N   HIS   107      -3.995 -17.219  28.851  1.00  0.00           N  
ATOM    818  CA  HIS   107      -5.145 -18.072  28.587  1.00  0.00           C  
ATOM    819  C   HIS   107      -6.328 -17.639  29.450  1.00  0.00           C  
ATOM    820  O   HIS   107      -6.798 -18.394  30.290  1.00  0.00           O  
ATOM    821  CB  HIS   107      -4.787 -19.540  28.878  1.00  0.00           C  
ATOM    822  CG  HIS   107      -3.633 -20.035  28.058  1.00  0.00           C  
ATOM    823  ND1 HIS   107      -3.729 -20.397  26.730  1.00  0.00           N  
ATOM    824  CD2 HIS   107      -2.333 -20.230  28.383  1.00  0.00           C  
ATOM    825  CE1 HIS   107      -2.575 -20.783  26.275  1.00  0.00           C  
ATOM    826  NE2 HIS   107      -1.699 -20.695  27.257  1.00  0.00           N  
ATOM    827  N   PRO   108      -6.838 -16.417  29.220  1.00  0.00           N  
ATOM    828  CA  PRO   108      -7.852 -15.828  30.105  1.00  0.00           C  
ATOM    829  C   PRO   108      -9.130 -16.667  30.190  1.00  0.00           C  
ATOM    830  O   PRO   108      -9.782 -16.693  31.229  1.00  0.00           O  
ATOM    831  CB  PRO   108      -8.136 -14.460  29.451  1.00  0.00           C  
ATOM    832  CG  PRO   108      -7.717 -14.636  28.045  1.00  0.00           C  
ATOM    833  CD  PRO   108      -6.521 -15.530  28.092  1.00  0.00           C  
ATOM    834  N   SER   109      -9.458 -17.364  29.107  1.00  0.00           N  
ATOM    835  CA  SER   109     -10.687 -18.141  29.026  1.00  0.00           C  
ATOM    836  C   SER   109     -10.747 -19.294  30.017  1.00  0.00           C  
ATOM    837  O   SER   109     -11.834 -19.772  30.322  1.00  0.00           O  
ATOM    838  CB  SER   109     -10.894 -18.658  27.601  1.00  0.00           C  
ATOM    839  OG  SER   109      -9.880 -19.595  27.270  1.00  0.00           O  
ATOM    840  N   ALA   110      -9.585 -19.717  30.519  1.00  0.00           N  
ATOM    841  CA  ALA   110      -9.475 -20.844  31.456  1.00  0.00           C  
ATOM    842  C   ALA   110      -9.495 -20.417  32.913  1.00  0.00           C  
ATOM    843  O   ALA   110      -9.512 -21.265  33.810  1.00  0.00           O  
ATOM    844  CB  ALA   110      -8.177 -21.614  31.177  1.00  0.00           C  
ATOM    845  N   ALA   111      -9.512 -19.113  33.160  1.00  0.00           N  
ATOM    846  CA  ALA   111      -9.272 -18.614  34.521  1.00  0.00           C  
ATOM    847  C   ALA   111     -10.533 -18.698  35.381  1.00  0.00           C  
ATOM    848  O   ALA   111     -11.631 -18.404  34.934  1.00  0.00           O  
ATOM    849  CB  ALA   111      -8.716 -17.168  34.531  1.00  0.00           C  
ATOM    850  N   VAL   112     -10.346 -19.132  36.627  1.00  0.00           N  
ATOM    851  CA  VAL   112     -11.345 -18.974  37.678  1.00  0.00           C  
ATOM    852  C   VAL   112     -10.652 -18.346  38.877  1.00  0.00           C  
ATOM    853  O   VAL   112      -9.722 -18.920  39.422  1.00  0.00           O  
ATOM    854  CB  VAL   112     -11.970 -20.317  38.082  1.00  0.00           C  
ATOM    855  CG1 VAL   112     -13.005 -20.196  39.202  1.00  0.00           C  
ATOM    856  CG2 VAL   112     -12.701 -21.019  36.936  1.00  0.00           C  
ATOM    857  N   PHE   113     -11.095 -17.161  39.288  1.00  0.00           N  
ATOM    858  CA  PHE   113     -10.470 -16.497  40.422  1.00  0.00           C  
ATOM    859  C   PHE   113     -10.824 -17.190  41.727  1.00  0.00           C  
ATOM    860  O   PHE   113     -11.985 -17.455  41.997  1.00  0.00           O  
ATOM    861  CB  PHE   113     -10.830 -15.010  40.447  1.00  0.00           C  
ATOM    862  CG  PHE   113     -10.188 -14.259  39.326  1.00  0.00           C  
ATOM    863  CD1 PHE   113      -8.860 -13.879  39.414  1.00  0.00           C  
ATOM    864  CD2 PHE   113     -10.864 -14.052  38.121  1.00  0.00           C  
ATOM    865  CE1 PHE   113      -8.224 -13.258  38.358  1.00  0.00           C  
ATOM    866  CE2 PHE   113     -10.237 -13.414  37.057  1.00  0.00           C  
ATOM    867  CZ  PHE   113      -8.912 -13.012  37.178  1.00  0.00           C  
ATOM    868  N   PRO   114      -9.795 -17.488  42.513  1.00  0.00           N  
ATOM    869  CA  PRO   114      -9.961 -18.087  43.834  1.00  0.00           C  
ATOM    870  C   PRO   114     -10.824 -17.145  44.694  1.00  0.00           C  
ATOM    871  O   PRO   114     -10.481 -15.983  44.877  1.00  0.00           O  
ATOM    872  CB  PRO   114      -8.592 -18.274  44.481  1.00  0.00           C  
ATOM    873  CG  PRO   114      -7.449 -18.384  43.470  1.00  0.00           C  
ATOM    874  CD  PRO   114      -7.633 -17.494  42.239  1.00  0.00           C  
ATOM    875  N   GLY   115     -11.934 -17.649  45.225  1.00  0.00           N  
ATOM    876  CA  GLY   115     -12.856 -16.825  46.001  1.00  0.00           C  
ATOM    877  C   GLY   115     -13.717 -15.917  45.147  1.00  0.00           C  
ATOM    878  O   GLY   115     -14.399 -15.034  45.656  1.00  0.00           O  
ATOM    879  N   GLY   116     -13.671 -16.123  43.836  1.00  0.00           N  
ATOM    880  CA  GLY   116     -14.354 -15.243  42.898  1.00  0.00           C  
ATOM    881  C   GLY   116     -15.056 -15.993  41.790  1.00  0.00           C  
ATOM    882  O   GLY   116     -15.622 -17.060  42.006  1.00  0.00           O  
ATOM    883  N   GLU   117     -14.986 -15.429  40.588  1.00  0.00           N  
ATOM    884  CA  GLU   117     -15.752 -15.890  39.435  1.00  0.00           C  
ATOM    885  C   GLU   117     -14.822 -16.319  38.299  1.00  0.00           C  
ATOM    886  O   GLU   117     -13.671 -15.915  38.252  1.00  0.00           O  
ATOM    887  CB  GLU   117     -16.643 -14.735  38.979  1.00  0.00           C  
ATOM    888  CG  GLU   117     -17.555 -15.030  37.796  1.00  0.00           C  
ATOM    889  CD  GLU   117     -18.444 -13.870  37.432  1.00  0.00           C  
ATOM    890  OE1 GLU   117     -18.128 -12.702  37.809  1.00  0.00           O  
ATOM    891  OE2 GLU   117     -19.460 -14.093  36.735  1.00  0.00           O  
ATOM    892  N   GLY   118     -15.320 -17.176  37.404  1.00  0.00           N  
ATOM    893  CA  GLY   118     -14.562 -17.561  36.210  1.00  0.00           C  
ATOM    894  C   GLY   118     -14.897 -16.656  35.036  1.00  0.00           C  
ATOM    895  O   GLY   118     -15.962 -16.041  34.989  1.00  0.00           O  
ATOM    896  N   LEU   119     -13.963 -16.545  34.105  1.00  0.00           N  
ATOM    897  CA  LEU   119     -14.229 -15.778  32.898  1.00  0.00           C  
ATOM    898  C   LEU   119     -15.327 -16.454  32.074  1.00  0.00           C  
ATOM    899  O   LEU   119     -16.147 -15.781  31.474  1.00  0.00           O  
ATOM    900  CB  LEU   119     -12.970 -15.576  32.067  1.00  0.00           C  
ATOM    901  CG  LEU   119     -13.164 -14.545  30.946  1.00  0.00           C  
ATOM    902  CD1 LEU   119     -13.521 -13.164  31.480  1.00  0.00           C  
ATOM    903  CD2 LEU   119     -11.929 -14.469  30.066  1.00  0.00           C  
ATOM    904  N   ALA   120     -15.352 -17.791  32.066  1.00  0.00           N  
ATOM    905  CA  ALA   120     -16.440 -18.511  31.421  1.00  0.00           C  
ATOM    906  C   ALA   120     -17.823 -18.058  31.964  1.00  0.00           C  
ATOM    907  O   ALA   120     -18.769 -17.884  31.208  1.00  0.00           O  
ATOM    908  CB  ALA   120     -16.215 -20.009  31.572  1.00  0.00           C  
ATOM    909  N   GLN   121     -17.919 -17.831  33.269  1.00  0.00           N  
ATOM    910  CA  GLN   121     -19.159 -17.367  33.903  1.00  0.00           C  
ATOM    911  C   GLN   121     -19.546 -15.973  33.421  1.00  0.00           C  
ATOM    912  O   GLN   121     -20.705 -15.725  33.098  1.00  0.00           O  
ATOM    913  CB  GLN   121     -19.033 -17.390  35.430  1.00  0.00           C  
ATOM    914  CG  GLN   121     -20.331 -17.028  36.155  1.00  0.00           C  
ATOM    915  CD  GLN   121     -21.367 -18.092  35.822  1.00  0.00           C  
ATOM    916  OE1 GLN   121     -21.085 -19.288  35.868  1.00  0.00           O  
ATOM    917  NE2 GLN   121     -22.625 -17.715  35.469  1.00  0.00           N  
ATOM    918  N   VAL   122     -18.561 -15.096  33.335  1.00  0.00           N  
ATOM    919  CA  VAL   122     -18.786 -13.761  32.800  1.00  0.00           C  
ATOM    920  C   VAL   122     -19.295 -13.835  31.362  1.00  0.00           C  
ATOM    921  O   VAL   122     -20.268 -13.166  31.005  1.00  0.00           O  
ATOM    922  CB  VAL   122     -17.511 -12.905  32.840  1.00  0.00           C  
ATOM    923  CG1 VAL   122     -17.791 -11.512  32.291  1.00  0.00           C  
ATOM    924  CG2 VAL   122     -17.006 -12.772  34.264  1.00  0.00           C  
ATOM    925  N   GLN   123     -18.642 -14.643  30.540  1.00  0.00           N  
ATOM    926  CA  GLN   123     -19.062 -14.786  29.143  1.00  0.00           C  
ATOM    927  C   GLN   123     -20.513 -15.267  29.065  1.00  0.00           C  
ATOM    928  O   GLN   123     -21.313 -14.765  28.280  1.00  0.00           O  
ATOM    929  CB  GLN   123     -18.141 -15.782  28.418  1.00  0.00           C  
ATOM    930  CG  GLN   123     -18.472 -15.949  26.934  1.00  0.00           C  
ATOM    931  CD  GLN   123     -17.461 -16.916  26.333  1.00  0.00           C  
ATOM    932  OE1 GLN   123     -16.616 -17.468  27.036  1.00  0.00           O  
ATOM    933  NE2 GLN   123     -17.492 -17.173  24.998  1.00  0.00           N  
ATOM    934  N   THR   124     -20.857 -16.236  29.904  1.00  0.00           N  
ATOM    935  CA  THR   124     -22.175 -16.828  29.865  1.00  0.00           C  
ATOM    936  C   THR   124     -23.244 -15.767  30.221  1.00  0.00           C  
ATOM    937  O   THR   124     -24.288 -15.657  29.541  1.00  0.00           O  
ATOM    938  CB  THR   124     -22.127 -18.040  30.810  1.00  0.00           C  
ATOM    939  OG1 THR   124     -21.171 -18.982  30.347  1.00  0.00           O  
ATOM    940  CG2 THR   124     -23.514 -18.704  30.858  1.00  0.00           C  
ATOM    941  N   ARG   125     -22.980 -14.949  31.247  1.00  0.00           N  
ATOM    942  CA  ARG   125     -23.988 -13.976  31.678  1.00  0.00           C  
ATOM    943  C   ARG   125     -24.136 -12.786  30.730  1.00  0.00           C  
ATOM    944  O   ARG   125     -25.246 -12.297  30.503  1.00  0.00           O  
ATOM    945  CB  ARG   125     -23.782 -13.533  33.128  1.00  0.00           C  
ATOM    946  CG  ARG   125     -22.426 -12.920  33.453  1.00  0.00           C  
ATOM    947  CD  ARG   125     -22.401 -12.583  34.923  1.00  0.00           C  
ATOM    948  NE  ARG   125     -21.103 -12.195  35.487  1.00  0.00           N  
ATOM    949  CZ  ARG   125     -20.572 -10.977  35.462  1.00  0.00           C  
ATOM    950  NH1 ARG   125     -19.406 -10.752  36.082  1.00  0.00           N  
ATOM    951  NH2 ARG   125     -21.168  -9.987  34.816  1.00  0.00           N  
ATOM    952  N   ALA   126     -23.026 -12.314  30.166  1.00  0.00           N  
ATOM    953  CA  ALA   126     -23.119 -11.193  29.242  1.00  0.00           C  
ATOM    954  C   ALA   126     -23.731 -11.648  27.919  1.00  0.00           C  
ATOM    955  O   ALA   126     -24.451 -10.891  27.297  1.00  0.00           O  
ATOM    956  CB  ALA   126     -21.768 -10.472  29.010  1.00  0.00           C  
ATOM    957  N   VAL   127     -23.483 -12.892  27.527  1.00  0.00           N  
ATOM    958  CA  VAL   127     -24.046 -13.401  26.275  1.00  0.00           C  
ATOM    959  C   VAL   127     -25.561 -13.474  26.405  1.00  0.00           C  
ATOM    960  O   VAL   127     -26.280 -13.089  25.487  1.00  0.00           O  
ATOM    961  CB  VAL   127     -23.471 -14.771  25.929  1.00  0.00           C  
ATOM    962  CG1 VAL   127     -24.156 -15.436  24.734  1.00  0.00           C  
ATOM    963  CG2 VAL   127     -21.984 -14.735  25.569  1.00  0.00           C  
ATOM    964  N   ALA   128     -26.038 -13.962  27.549  1.00  0.00           N  
ATOM    965  CA  ALA   128     -27.484 -14.064  27.786  1.00  0.00           C  
ATOM    966  C   ALA   128     -28.139 -12.693  27.822  1.00  0.00           C  
ATOM    967  O   ALA   128     -29.226 -12.495  27.282  1.00  0.00           O  
ATOM    968  CB  ALA   128     -27.751 -14.805  29.092  1.00  0.00           C  
ATOM    969  N   ALA   129     -27.453 -11.723  28.422  1.00  0.00           N  
ATOM    970  CA  ALA   129     -27.914 -10.337  28.420  1.00  0.00           C  
ATOM    971  C   ALA   129     -28.026  -9.797  26.991  1.00  0.00           C  
ATOM    972  O   ALA   129     -29.048  -9.223  26.618  1.00  0.00           O  
ATOM    973  CB  ALA   129     -26.969  -9.456  29.260  1.00  0.00           C  
ATOM    974  N   VAL   130     -26.965  -9.980  26.204  1.00  0.00           N  
ATOM    975  CA  VAL   130     -26.971  -9.538  24.813  1.00  0.00           C  
ATOM    976  C   VAL   130     -28.062 -10.210  23.965  1.00  0.00           C  
ATOM    977  O   VAL   130     -28.666  -9.557  23.098  1.00  0.00           O  
ATOM    978  CB  VAL   130     -25.594  -9.739  24.177  1.00  0.00           C  
ATOM    979  CG1 VAL   130     -25.575  -9.482  22.669  1.00  0.00           C  
ATOM    980  CG2 VAL   130     -24.516  -8.819  24.753  1.00  0.00           C  
ATOM    981  N   ARG   131     -28.307 -11.502  24.197  1.00  0.00           N  
ATOM    982  CA  ARG   131     -29.372 -12.219  23.473  1.00  0.00           C  
ATOM    983  C   ARG   131     -30.732 -11.604  23.811  1.00  0.00           C  
ATOM    984  O   ARG   131     -31.556 -11.407  22.913  1.00  0.00           O  
ATOM    985  CB  ARG   131     -29.342 -13.726  23.791  1.00  0.00           C  
ATOM    986  CG  ARG   131     -28.145 -14.455  23.177  1.00  0.00           C  
ATOM    987  CD  ARG   131     -28.073 -15.937  23.551  1.00  0.00           C  
ATOM    988  NE  ARG   131     -26.852 -16.502  22.911  1.00  0.00           N  
ATOM    989  CZ  ARG   131     -26.498 -17.800  23.144  1.00  0.00           C  
ATOM    990  NH1 ARG   131     -27.425 -18.339  23.988  1.00  0.00           N  
ATOM    991  NH2 ARG   131     -25.355 -18.051  22.441  1.00  0.00           N  
ATOM    992  N   GLU   132     -30.953 -11.255  25.081  1.00  0.00           N  
ATOM    993  CA  GLU   132     -32.205 -10.609  25.496  1.00  0.00           C  
ATOM    994  C   GLU   132     -32.346  -9.188  24.916  1.00  0.00           C  
ATOM    995  O   GLU   132     -33.417  -8.781  24.466  1.00  0.00           O  
ATOM    996  CB  GLU   132     -32.305 -10.611  27.024  1.00  0.00           C  
ATOM    997  CG  GLU   132     -33.552  -9.986  27.622  1.00  0.00           C  
ATOM    998  CD  GLU   132     -33.412  -9.830  29.120  1.00  0.00           C  
ATOM    999  OE1 GLU   132     -33.254 -10.864  29.817  1.00  0.00           O  
ATOM   1000  OE2 GLU   132     -33.415  -8.662  29.602  1.00  0.00           O  
ATOM   1001  N   HIS   133     -31.246  -8.442  24.889  1.00  0.00           N  
ATOM   1002  CA  HIS   133     -31.242  -7.110  24.303  1.00  0.00           C  
ATOM   1003  C   HIS   133     -31.631  -7.152  22.819  1.00  0.00           C  
ATOM   1004  O   HIS   133     -32.414  -6.320  22.358  1.00  0.00           O  
ATOM   1005  CB  HIS   133     -29.861  -6.426  24.487  1.00  0.00           C  
ATOM   1006  CG  HIS   133     -29.579  -6.048  25.911  1.00  0.00           C  
ATOM   1007  ND1 HIS   133     -28.332  -5.690  26.382  1.00  0.00           N  
ATOM   1008  CD2 HIS   133     -30.398  -5.969  26.986  1.00  0.00           C  
ATOM   1009  CE1 HIS   133     -28.385  -5.411  27.649  1.00  0.00           C  
ATOM   1010  NE2 HIS   133     -29.630  -5.571  28.053  1.00  0.00           N  
ATOM   1011  N   ASP   134     -31.073  -8.115  22.082  1.00  0.00           N  
ATOM   1012  CA  ASP   134     -31.326  -8.232  20.642  1.00  0.00           C  
ATOM   1013  C   ASP   134     -32.812  -8.434  20.359  1.00  0.00           C  
ATOM   1014  O   ASP   134     -33.353  -7.842  19.438  1.00  0.00           O  
ATOM   1015  CB  ASP   134     -30.502  -9.371  20.044  1.00  0.00           C  
ATOM   1016  CG  ASP   134     -29.048  -8.924  19.995  1.00  0.00           C  
ATOM   1017  OD1 ASP   134     -28.797  -7.705  20.191  1.00  0.00           O  
ATOM   1018  OD2 ASP   134     -28.169  -9.796  19.760  1.00  0.00           O  
ATOM   1019  N   ARG   135     -33.443  -9.261  21.183  1.00  0.00           N  
ATOM   1020  CA  ARG   135     -34.876  -9.532  21.093  1.00  0.00           C  
ATOM   1021  C   ARG   135     -35.723  -8.340  21.484  1.00  0.00           C  
ATOM   1022  O   ARG   135     -36.655  -7.975  20.758  1.00  0.00           O  
ATOM   1023  CB  ARG   135     -35.237 -10.682  22.022  1.00  0.00           C  
ATOM   1024  CG  ARG   135     -34.714 -12.038  21.546  1.00  0.00           C  
ATOM   1025  CD  ARG   135     -35.033 -13.189  22.502  1.00  0.00           C  
ATOM   1026  NE  ARG   135     -34.443 -14.429  21.925  1.00  0.00           N  
ATOM   1027  CZ  ARG   135     -34.561 -15.615  22.591  1.00  0.00           C  
ATOM   1028  NH1 ARG   135     -35.255 -15.379  23.742  1.00  0.00           N  
ATOM   1029  NH2 ARG   135     -33.937 -16.574  21.846  1.00  0.00           N  
ATOM   1030  N   ARG   136     -35.422  -7.756  22.641  1.00  0.00           N  
ATOM   1031  CA  ARG   136     -36.270  -6.738  23.241  1.00  0.00           C  
ATOM   1032  C   ARG   136     -36.133  -5.368  22.595  1.00  0.00           C  
ATOM   1033  O   ARG   136     -37.127  -4.640  22.455  1.00  0.00           O  
ATOM   1034  CB  ARG   136     -36.038  -6.637  24.754  1.00  0.00           C  
ATOM   1035  CG  ARG   136     -36.586  -5.342  25.348  1.00  0.00           C  
ATOM   1036  CD  ARG   136     -36.438  -5.230  26.849  1.00  0.00           C  
ATOM   1037  NE  ARG   136     -37.651  -5.701  27.495  1.00  0.00           N  
ATOM   1038  CZ  ARG   136     -37.713  -6.668  28.403  1.00  0.00           C  
ATOM   1039  NH1 ARG   136     -36.608  -7.276  28.826  1.00  0.00           N  
ATOM   1040  NH2 ARG   136     -38.888  -7.016  28.898  1.00  0.00           N  
ATOM   1041  N   LEU   137     -34.918  -5.036  22.155  1.00  0.00           N  
ATOM   1042  CA  LEU   137     -34.605  -3.679  21.730  1.00  0.00           C  
ATOM   1043  C   LEU   137     -34.275  -3.578  20.255  1.00  0.00           C  
ATOM   1044  O   LEU   137     -33.556  -2.693  19.832  1.00  0.00           O  
ATOM   1045  CB  LEU   137     -33.438  -3.130  22.598  1.00  0.00           C  
ATOM   1046  CG  LEU   137     -33.769  -3.057  24.090  1.00  0.00           C  
ATOM   1047  CD1 LEU   137     -32.610  -2.629  24.989  1.00  0.00           C  
ATOM   1048  CD2 LEU   137     -34.883  -2.078  24.457  1.00  0.00           C  
ATOM   1049  N   ALA   138     -34.848  -4.455  19.446  1.00  0.00           N  
ATOM   1050  CA  ALA   138     -34.698  -4.343  18.012  1.00  0.00           C  
ATOM   1051  C   ALA   138     -35.173  -2.971  17.545  1.00  0.00           C  
ATOM   1052  O   ALA   138     -36.166  -2.469  18.046  1.00  0.00           O  
ATOM   1053  CB  ALA   138     -35.512  -5.428  17.325  1.00  0.00           C  
ATOM   1054  N   ASP   139     -35.821  -2.180  18.421  1.00  0.00           N  
ATOM   1055  CA  ASP   139     -36.263  -0.833  18.071  1.00  0.00           C  
ATOM   1056  C   ASP   139     -35.094   0.059  17.654  1.00  0.00           C  
ATOM   1057  O   ASP   139     -35.181   0.846  16.708  1.00  0.00           O  
ATOM   1058  CB  ASP   139     -36.958  -0.029  19.173  1.00  0.00           C  
ATOM   1059  CG  ASP   139     -38.346  -0.618  19.381  1.00  0.00           C  
ATOM   1060  OD1 ASP   139     -38.777  -1.433  18.522  1.00  0.00           O  
ATOM   1061  OD2 ASP   139     -38.993  -0.261  20.401  1.00  0.00           O  
ATOM   1062  N   GLN   140     -33.966  -0.060  18.375  1.00  0.00           N  
ATOM   1063  CA  GLN   140     -32.740   0.675  18.075  1.00  0.00           C  
ATOM   1064  C   GLN   140     -32.206   0.319  16.696  1.00  0.00           C  
ATOM   1065  O   GLN   140     -31.838   1.185  15.897  1.00  0.00           O  
ATOM   1066  CB  GLN   140     -31.446   0.492  18.873  1.00  0.00           C  
ATOM   1067  CG  GLN   140     -31.516   1.066  20.289  1.00  0.00           C  
ATOM   1068  CD  GLN   140     -30.228   0.698  21.011  1.00  0.00           C  
ATOM   1069  OE1 GLN   140     -29.385  -0.020  20.475  1.00  0.00           O  
ATOM   1070  NE2 GLN   140     -30.005   1.170  22.267  1.00  0.00           N  
ATOM   1071  N   HIS   141     -32.155  -0.984  16.396  1.00  0.00           N  
ATOM   1072  CA  HIS   141     -31.724  -1.469  15.095  1.00  0.00           C  
ATOM   1073  C   HIS   141     -32.728  -1.156  13.991  1.00  0.00           C  
ATOM   1074  O   HIS   141     -32.478  -0.314  13.123  1.00  0.00           O  
ATOM   1075  CB  HIS   141     -31.530  -2.969  14.851  1.00  0.00           C  
ATOM   1076  CG  HIS   141     -31.116  -3.285  13.444  1.00  0.00           C  
ATOM   1077  ND1 HIS   141     -29.865  -3.013  12.928  1.00  0.00           N  
ATOM   1078  CD2 HIS   141     -31.798  -3.863  12.428  1.00  0.00           C  
ATOM   1079  CE1 HIS   141     -29.787  -3.397  11.691  1.00  0.00           C  
ATOM   1080  NE2 HIS   141     -30.949  -3.920  11.350  1.00  0.00           N  
ATOM   1081  N   GLY   142     -33.885  -1.820  13.991  1.00  0.00           N  
ATOM   1082  CA  GLY   142     -34.915  -1.604  12.987  1.00  0.00           C  
ATOM   1083  C   GLY   142     -35.506  -0.206  13.012  1.00  0.00           C  
ATOM   1084  O   GLY   142     -35.976   0.327  12.003  1.00  0.00           O  
ATOM   1085  N   HIS   143     -35.483   0.409  14.199  1.00  0.00           N  
ATOM   1086  CA  HIS   143     -36.049   1.732  14.396  1.00  0.00           C  
ATOM   1087  C   HIS   143     -35.044   2.870  14.397  1.00  0.00           C  
ATOM   1088  O   HIS   143     -35.410   4.043  14.512  1.00  0.00           O  
ATOM   1089  CB  HIS   143     -36.782   2.062  15.701  1.00  0.00           C  
ATOM   1090  CG  HIS   143     -38.061   1.295  15.865  1.00  0.00           C  
ATOM   1091  ND1 HIS   143     -38.808   1.279  17.025  1.00  0.00           N  
ATOM   1092  CD2 HIS   143     -38.738   0.505  14.999  1.00  0.00           C  
ATOM   1093  CE1 HIS   143     -39.863   0.538  16.880  1.00  0.00           C  
ATOM   1094  NE2 HIS   143     -39.854   0.047  15.656  1.00  0.00           N  
ATOM   1095  N   ASP   144     -33.747   2.559  14.269  1.00  0.00           N  
ATOM   1096  CA  ASP   144     -32.683   3.553  14.205  1.00  0.00           C  
ATOM   1097  C   ASP   144     -32.477   4.284  15.520  1.00  0.00           C  
ATOM   1098  O   ASP   144     -32.205   5.487  15.564  1.00  0.00           O  
ATOM   1099  CB  ASP   144     -32.872   4.687  13.195  1.00  0.00           C  
ATOM   1100  CG  ASP   144     -32.887   4.077  11.801  1.00  0.00           C  
ATOM   1101  OD1 ASP   144     -31.930   3.326  11.473  1.00  0.00           O  
ATOM   1102  OD2 ASP   144     -33.856   4.354  11.044  1.00  0.00           O  
ATOM   1103  N   VAL   145     -32.609   3.547  16.623  1.00  0.00           N  
ATOM   1104  CA  VAL   145     -32.430   4.118  17.946  1.00  0.00           C  
ATOM   1105  C   VAL   145     -31.148   3.574  18.560  1.00  0.00           C  
ATOM   1106  O   VAL   145     -30.591   2.567  18.114  1.00  0.00           O  
ATOM   1107  CB  VAL   145     -32.988   4.079  19.385  1.00  0.00           C  
ATOM   1108  CG1 VAL   145     -32.142   4.865  20.389  1.00  0.00           C  
ATOM   1109  CG2 VAL   145     -34.398   4.660  19.509  1.00  0.00           C  
ATOM   1110  N   LEU   146     -30.657   4.242  19.604  1.00  0.00           N  
ATOM   1111  CA  LEU   146     -29.460   3.759  20.261  1.00  0.00           C  
ATOM   1112  C   LEU   146     -29.772   3.259  21.662  1.00  0.00           C  
ATOM   1113  O   LEU   146     -30.691   3.698  22.360  1.00  0.00           O  
ATOM   1114  CB  LEU   146     -28.291   4.696  20.579  1.00  0.00           C  
ATOM   1115  CG  LEU   146     -27.356   4.930  19.391  1.00  0.00           C  
ATOM   1116  CD1 LEU   146     -28.029   5.499  18.142  1.00  0.00           C  
ATOM   1117  CD2 LEU   146     -26.211   5.907  19.653  1.00  0.00           C  
ATOM   1118  N   TRP   147     -28.941   2.294  22.053  1.00  0.00           N  
ATOM   1119  CA  TRP   147     -28.991   1.661  23.354  1.00  0.00           C  
ATOM   1120  C   TRP   147     -27.664   2.014  23.987  1.00  0.00           C  
ATOM   1121  O   TRP   147     -26.710   2.429  23.324  1.00  0.00           O  
ATOM   1122  CB  TRP   147     -29.032   0.140  23.549  1.00  0.00           C  
ATOM   1123  CG  TRP   147     -30.263  -0.520  22.975  1.00  0.00           C  
ATOM   1124  CD1 TRP   147     -30.499  -0.957  21.704  1.00  0.00           C  
ATOM   1125  CD2 TRP   147     -31.479  -0.832  23.670  1.00  0.00           C  
ATOM   1126  NE1 TRP   147     -31.691  -1.494  21.533  1.00  0.00           N  
ATOM   1127  CE2 TRP   147     -32.352  -1.444  22.733  1.00  0.00           C  
ATOM   1128  CE3 TRP   147     -31.920  -0.657  24.999  1.00  0.00           C  
ATOM   1129  CZ2 TRP   147     -33.657  -1.886  23.082  1.00  0.00           C  
ATOM   1130  CZ3 TRP   147     -33.229  -1.099  25.358  1.00  0.00           C  
ATOM   1131  CH2 TRP   147     -34.075  -1.705  24.394  1.00  0.00           C  
ATOM   1132  N   LEU   148     -27.672   1.823  25.360  1.00  0.00           N  
ATOM   1133  CA  LEU   148     -26.372   2.068  25.995  1.00  0.00           C  
ATOM   1134  C   LEU   148     -26.174   1.032  27.087  1.00  0.00           C  
ATOM   1135  O   LEU   148     -27.101   0.749  27.862  1.00  0.00           O  
ATOM   1136  CB  LEU   148     -26.281   3.478  26.591  1.00  0.00           C  
ATOM   1137  CG  LEU   148     -24.971   3.742  27.336  1.00  0.00           C  
ATOM   1138  CD1 LEU   148     -23.727   3.807  26.452  1.00  0.00           C  
ATOM   1139  CD2 LEU   148     -24.924   5.057  28.113  1.00  0.00           C  
ATOM   1140  N   ALA   149     -24.968   0.476  27.148  1.00  0.00           N  
ATOM   1141  CA  ALA   149     -24.604  -0.526  28.132  1.00  0.00           C  
ATOM   1142  C   ALA   149     -23.350  -0.015  28.828  1.00  0.00           C  
ATOM   1143  O   ALA   149     -22.298   0.106  28.183  1.00  0.00           O  
ATOM   1144  CB  ALA   149     -24.357  -1.884  27.451  1.00  0.00           C  
ATOM   1145  N   CYS   150     -23.465   0.305  30.114  1.00  0.00           N  
ATOM   1146  CA  CYS   150     -22.329   0.855  30.871  1.00  0.00           C  
ATOM   1147  C   CYS   150     -21.749  -0.239  31.754  1.00  0.00           C  
ATOM   1148  O   CYS   150     -22.429  -0.744  32.655  1.00  0.00           O  
ATOM   1149  CB  CYS   150     -22.692   2.109  31.714  1.00  0.00           C  
ATOM   1150  SG  CYS   150     -21.576   2.630  32.422  1.00  0.00           S  
ATOM   1151  N   THR   151     -20.503  -0.608  31.489  1.00  0.00           N  
ATOM   1152  CA  THR   151     -19.933  -1.807  32.087  1.00  0.00           C  
ATOM   1153  C   THR   151     -18.428  -1.635  32.330  1.00  0.00           C  
ATOM   1154  O   THR   151     -17.955  -0.505  32.484  1.00  0.00           O  
ATOM   1155  CB  THR   151     -20.326  -3.058  31.246  1.00  0.00           C  
ATOM   1156  OG1 THR   151     -19.747  -2.977  29.952  1.00  0.00           O  
ATOM   1157  CG2 THR   151     -21.857  -3.124  31.116  1.00  0.00           C  
ATOM   1158  N   HIS   152     -17.737  -2.765  32.419  1.00  0.00           N  
ATOM   1159  CA  HIS   152     -16.349  -2.853  32.851  1.00  0.00           C  
ATOM   1160  C   HIS   152     -15.542  -3.603  31.816  1.00  0.00           C  
ATOM   1161  O   HIS   152     -16.097  -4.367  31.044  1.00  0.00           O  
ATOM   1162  CB  HIS   152     -16.270  -3.624  34.177  1.00  0.00           C  
ATOM   1163  CG  HIS   152     -17.205  -3.153  35.252  1.00  0.00           C  
ATOM   1164  ND1 HIS   152     -16.799  -2.336  36.288  1.00  0.00           N  
ATOM   1165  CD2 HIS   152     -18.513  -3.444  35.500  1.00  0.00           C  
ATOM   1166  CE1 HIS   152     -17.816  -2.130  37.111  1.00  0.00           C  
ATOM   1167  NE2 HIS   152     -18.869  -2.778  36.649  1.00  0.00           N  
ATOM   1168  N   GLY   153     -14.214  -3.450  31.845  1.00  0.00           N  
ATOM   1169  CA  GLY   153     -13.351  -4.123  30.865  1.00  0.00           C  
ATOM   1170  C   GLY   153     -13.620  -5.615  30.722  1.00  0.00           C  
ATOM   1171  O   GLY   153     -13.704  -6.131  29.612  1.00  0.00           O  
ATOM   1172  N   ASP   154     -13.735  -6.324  31.841  1.00  0.00           N  
ATOM   1173  CA  ASP   154     -13.813  -7.794  31.729  1.00  0.00           C  
ATOM   1174  C   ASP   154     -15.122  -8.262  31.067  1.00  0.00           C  
ATOM   1175  O   ASP   154     -15.078  -8.955  30.051  1.00  0.00           O  
ATOM   1176  CB  ASP   154     -13.513  -8.482  33.067  1.00  0.00           C  
ATOM   1177  CG  ASP   154     -12.023  -8.342  33.344  1.00  0.00           C  
ATOM   1178  OD1 ASP   154     -11.279  -7.959  32.402  1.00  0.00           O  
ATOM   1179  OD2 ASP   154     -11.608  -8.616  34.502  1.00  0.00           O  
ATOM   1180  N   VAL   155     -16.293  -7.855  31.593  1.00  0.00           N  
ATOM   1181  CA  VAL   155     -17.532  -8.174  30.871  1.00  0.00           C  
ATOM   1182  C   VAL   155     -17.589  -7.607  29.463  1.00  0.00           C  
ATOM   1183  O   VAL   155     -18.126  -8.259  28.581  1.00  0.00           O  
ATOM   1184  CB  VAL   155     -18.639  -7.593  31.761  1.00  0.00           C  
ATOM   1185  CG1 VAL   155     -20.025  -7.632  31.114  1.00  0.00           C  
ATOM   1186  CG2 VAL   155     -18.799  -8.327  33.094  1.00  0.00           C  
ATOM   1187  N   ILE   156     -17.038  -6.421  29.227  1.00  0.00           N  
ATOM   1188  CA  ILE   156     -17.061  -5.847  27.865  1.00  0.00           C  
ATOM   1189  C   ILE   156     -16.249  -6.674  26.873  1.00  0.00           C  
ATOM   1190  O   ILE   156     -16.702  -6.941  25.763  1.00  0.00           O  
ATOM   1191  CB  ILE   156     -16.579  -4.400  27.887  1.00  0.00           C  
ATOM   1192  CG1 ILE   156     -17.539  -3.445  28.617  1.00  0.00           C  
ATOM   1193  CG2 ILE   156     -16.396  -3.793  26.486  1.00  0.00           C  
ATOM   1194  CD1 ILE   156     -16.942  -2.062  28.876  1.00  0.00           C  
ATOM   1195  N   LYS   157     -15.066  -7.097  27.279  1.00  0.00           N  
ATOM   1196  CA  LYS   157     -14.258  -7.955  26.398  1.00  0.00           C  
ATOM   1197  C   LYS   157     -14.941  -9.308  26.128  1.00  0.00           C  
ATOM   1198  O   LYS   157     -14.916  -9.840  25.001  1.00  0.00           O  
ATOM   1199  CB  LYS   157     -12.853  -8.135  26.969  1.00  0.00           C  
ATOM   1200  CG  LYS   157     -11.999  -6.867  26.900  1.00  0.00           C  
ATOM   1201  CD  LYS   157     -10.591  -7.046  27.470  1.00  0.00           C  
ATOM   1202  CE  LYS   157      -9.745  -5.771  27.423  1.00  0.00           C  
ATOM   1203  NZ  LYS   157      -8.415  -6.024  28.021  1.00  0.00           N  
ATOM   1204  N   ALA   158     -15.566  -9.866  27.155  1.00  0.00           N  
ATOM   1205  CA  ALA   158     -16.376 -11.062  26.960  1.00  0.00           C  
ATOM   1206  C   ALA   158     -17.531 -10.788  25.983  1.00  0.00           C  
ATOM   1207  O   ALA   158     -17.820 -11.607  25.122  1.00  0.00           O  
ATOM   1208  CB  ALA   158     -16.879 -11.582  28.298  1.00  0.00           C  
ATOM   1209  N   VAL   159     -18.163  -9.622  26.099  1.00  0.00           N  
ATOM   1210  CA  VAL   159     -19.196  -9.216  25.152  1.00  0.00           C  
ATOM   1211  C   VAL   159     -18.689  -9.157  23.720  1.00  0.00           C  
ATOM   1212  O   VAL   159     -19.399  -9.626  22.813  1.00  0.00           O  
ATOM   1213  CB  VAL   159     -19.838  -7.883  25.550  1.00  0.00           C  
ATOM   1214  CG1 VAL   159     -20.785  -7.321  24.488  1.00  0.00           C  
ATOM   1215  CG2 VAL   159     -20.675  -7.966  26.828  1.00  0.00           C  
ATOM   1216  N   ILE   160     -17.492  -8.611  23.479  1.00  0.00           N  
ATOM   1217  CA  ILE   160     -16.989  -8.559  22.102  1.00  0.00           C  
ATOM   1218  C   ILE   160     -16.814  -9.955  21.533  1.00  0.00           C  
ATOM   1219  O   ILE   160     -17.112 -10.200  20.369  1.00  0.00           O  
ATOM   1220  CB  ILE   160     -15.668  -7.784  21.986  1.00  0.00           C  
ATOM   1221  CG1 ILE   160     -15.796  -6.295  22.351  1.00  0.00           C  
ATOM   1222  CG2 ILE   160     -15.069  -7.801  20.569  1.00  0.00           C  
ATOM   1223  CD1 ILE   160     -16.759  -5.527  21.447  1.00  0.00           C  
ATOM   1224  N   ALA   161     -16.334 -10.870  22.362  1.00  0.00           N  
ATOM   1225  CA  ALA   161     -16.193 -12.260  21.905  1.00  0.00           C  
ATOM   1226  C   ALA   161     -17.553 -12.850  21.523  1.00  0.00           C  
ATOM   1227  O   ALA   161     -17.702 -13.437  20.459  1.00  0.00           O  
ATOM   1228  CB  ALA   161     -15.507 -13.135  22.952  1.00  0.00           C  
ATOM   1229  N   ASP   162     -18.546 -12.676  22.397  1.00  0.00           N  
ATOM   1230  CA  ASP   162     -19.906 -13.160  22.122  1.00  0.00           C  
ATOM   1231  C   ASP   162     -20.505 -12.495  20.872  1.00  0.00           C  
ATOM   1232  O   ASP   162     -21.102 -13.172  20.022  1.00  0.00           O  
ATOM   1233  CB  ASP   162     -20.810 -12.941  23.326  1.00  0.00           C  
ATOM   1234  CG  ASP   162     -22.160 -13.576  23.023  1.00  0.00           C  
ATOM   1235  OD1 ASP   162     -22.197 -14.820  22.824  1.00  0.00           O  
ATOM   1236  OD2 ASP   162     -23.171 -12.826  22.985  1.00  0.00           O  
ATOM   1237  N   ALA   163     -20.338 -11.181  20.749  1.00  0.00           N  
ATOM   1238  CA  ALA   163     -20.886 -10.438  19.623  1.00  0.00           C  
ATOM   1239  C   ALA   163     -20.304 -10.889  18.292  1.00  0.00           C  
ATOM   1240  O   ALA   163     -21.015 -11.021  17.299  1.00  0.00           O  
ATOM   1241  CB  ALA   163     -20.642  -8.946  19.810  1.00  0.00           C  
ATOM   1242  N   PHE   164     -18.997 -11.128  18.268  1.00  0.00           N  
ATOM   1243  CA  PHE   164     -18.329 -11.578  17.037  1.00  0.00           C  
ATOM   1244  C   PHE   164     -18.534 -13.064  16.768  1.00  0.00           C  
ATOM   1245  O   PHE   164     -18.299 -13.508  15.651  1.00  0.00           O  
ATOM   1246  CB  PHE   164     -16.825 -11.282  17.053  1.00  0.00           C  
ATOM   1247  CG  PHE   164     -16.660  -9.802  17.086  1.00  0.00           C  
ATOM   1248  CD1 PHE   164     -17.688  -8.924  16.675  1.00  0.00           C  
ATOM   1249  CD2 PHE   164     -15.452  -9.241  17.538  1.00  0.00           C  
ATOM   1250  CE1 PHE   164     -17.523  -7.509  16.713  1.00  0.00           C  
ATOM   1251  CE2 PHE   164     -15.259  -7.827  17.587  1.00  0.00           C  
ATOM   1252  CZ  PHE   164     -16.301  -6.958  17.170  1.00  0.00           C  
ATOM   1253  N   GLY   165     -18.944 -13.835  17.776  1.00  0.00           N  
ATOM   1254  CA  GLY   165     -19.065 -15.282  17.654  1.00  0.00           C  
ATOM   1255  C   GLY   165     -17.684 -15.887  17.539  1.00  0.00           C  
ATOM   1256  O   GLY   165     -17.442 -16.744  16.701  1.00  0.00           O  
ATOM   1257  N   MET   166     -16.756 -15.373  18.351  1.00  0.00           N  
ATOM   1258  CA  MET   166     -15.396 -15.921  18.394  1.00  0.00           C  
ATOM   1259  C   MET   166     -15.081 -16.470  19.765  1.00  0.00           C  
ATOM   1260  O   MET   166     -15.815 -16.238  20.728  1.00  0.00           O  
ATOM   1261  CB  MET   166     -14.328 -14.890  17.960  1.00  0.00           C  
ATOM   1262  CG  MET   166     -14.521 -14.376  16.532  1.00  0.00           C  
ATOM   1263  SD  MET   166     -13.252 -13.199  15.976  1.00  0.00           S  
ATOM   1264  CE  MET   166     -11.980 -14.462  15.686  1.00  0.00           C  
ATOM   1265  N   HIS   167     -13.976 -17.198  19.854  1.00  0.00           N  
ATOM   1266  CA  HIS   167     -13.607 -17.876  21.087  1.00  0.00           C  
ATOM   1267  C   HIS   167     -13.297 -16.882  22.182  1.00  0.00           C  
ATOM   1268  O   HIS   167     -12.717 -15.840  21.927  1.00  0.00           O  
ATOM   1269  CB  HIS   167     -12.350 -18.724  20.877  1.00  0.00           C  
ATOM   1270  CG  HIS   167     -12.580 -19.899  19.973  1.00  0.00           C  
ATOM   1271  ND1 HIS   167     -13.255 -21.042  20.349  1.00  0.00           N  
ATOM   1272  CD2 HIS   167     -12.220 -20.110  18.685  1.00  0.00           C  
ATOM   1273  CE1 HIS   167     -13.306 -21.888  19.366  1.00  0.00           C  
ATOM   1274  NE2 HIS   167     -12.683 -21.354  18.333  1.00  0.00           N  
ATOM   1275  N   LEU   168     -13.677 -17.222  23.403  1.00  0.00           N  
ATOM   1276  CA  LEU   168     -13.348 -16.401  24.574  1.00  0.00           C  
ATOM   1277  C   LEU   168     -11.823 -16.206  24.751  1.00  0.00           C  
ATOM   1278  O   LEU   168     -11.396 -15.228  25.373  1.00  0.00           O  
ATOM   1279  CB  LEU   168     -13.954 -17.039  25.834  1.00  0.00           C  
ATOM   1280  CG  LEU   168     -13.873 -16.265  27.139  1.00  0.00           C  
ATOM   1281  CD1 LEU   168     -14.477 -14.867  27.064  1.00  0.00           C  
ATOM   1282  CD2 LEU   168     -14.522 -17.068  28.253  1.00  0.00           C  
ATOM   1283  N   ASP   169     -11.009 -17.099  24.174  1.00  0.00           N  
ATOM   1284  CA  ASP   169      -9.548 -16.918  24.162  1.00  0.00           C  
ATOM   1285  C   ASP   169      -9.101 -15.614  23.496  1.00  0.00           C  
ATOM   1286  O   ASP   169      -7.939 -15.207  23.665  1.00  0.00           O  
ATOM   1287  CB  ASP   169      -8.839 -18.080  23.469  1.00  0.00           C  
ATOM   1288  CG  ASP   169      -7.356 -17.989  23.798  1.00  0.00           C  
ATOM   1289  OD1 ASP   169      -7.019 -17.976  25.012  1.00  0.00           O  
ATOM   1290  OD2 ASP   169      -6.540 -17.932  22.839  1.00  0.00           O  
ATOM   1291  N   SER   170      -9.991 -14.975  22.736  1.00  0.00           N  
ATOM   1292  CA  SER   170      -9.664 -13.702  22.075  1.00  0.00           C  
ATOM   1293  C   SER   170      -9.875 -12.467  22.979  1.00  0.00           C  
ATOM   1294  O   SER   170      -9.695 -11.320  22.552  1.00  0.00           O  
ATOM   1295  CB  SER   170     -10.473 -13.546  20.776  1.00  0.00           C  
ATOM   1296  OG  SER   170     -11.857 -13.439  21.073  1.00  0.00           O  
ATOM   1297  N   PHE   171     -10.276 -12.727  24.225  1.00  0.00           N  
ATOM   1298  CA  PHE   171     -10.550 -11.720  25.255  1.00  0.00           C  
ATOM   1299  C   PHE   171      -9.716 -10.422  25.220  1.00  0.00           C  
ATOM   1300  O   PHE   171     -10.265  -9.318  25.228  1.00  0.00           O  
ATOM   1301  CB  PHE   171     -10.369 -12.434  26.605  1.00  0.00           C  
ATOM   1302  CG  PHE   171     -10.553 -11.566  27.823  1.00  0.00           C  
ATOM   1303  CD1 PHE   171     -11.829 -11.195  28.259  1.00  0.00           C  
ATOM   1304  CD2 PHE   171      -9.460 -11.147  28.560  1.00  0.00           C  
ATOM   1305  CE1 PHE   171     -11.998 -10.432  29.410  1.00  0.00           C  
ATOM   1306  CE2 PHE   171      -9.625 -10.378  29.703  1.00  0.00           C  
ATOM   1307  CZ  PHE   171     -10.900 -10.020  30.127  1.00  0.00           C  
ATOM   1308  N   GLN   172      -8.392 -10.553  25.201  1.00  0.00           N  
ATOM   1309  CA  GLN   172      -7.520  -9.388  25.347  1.00  0.00           C  
ATOM   1310  C   GLN   172      -7.375  -8.556  24.098  1.00  0.00           C  
ATOM   1311  O   GLN   172      -6.687  -7.516  24.115  1.00  0.00           O  
ATOM   1312  CB  GLN   172      -6.127  -9.822  25.775  1.00  0.00           C  
ATOM   1313  CG  GLN   172      -5.377 -10.612  24.701  1.00  0.00           C  
ATOM   1314  CD  GLN   172      -5.699 -12.088  24.892  1.00  0.00           C  
ATOM   1315  OE1 GLN   172      -6.840 -12.458  25.161  1.00  0.00           O  
ATOM   1316  NE2 GLN   172      -4.708 -13.011  24.763  1.00  0.00           N  
ATOM   1317  N   ARG   173      -8.038  -8.952  23.028  1.00  0.00           N  
ATOM   1318  CA  ARG   173      -7.747  -8.291  21.767  1.00  0.00           C  
ATOM   1319  C   ARG   173      -8.540  -7.002  21.502  1.00  0.00           C  
ATOM   1320  O   ARG   173      -8.456  -6.461  20.415  1.00  0.00           O  
ATOM   1321  CB  ARG   173      -7.805  -9.308  20.624  1.00  0.00           C  
ATOM   1322  CG  ARG   173      -6.734 -10.396  20.721  1.00  0.00           C  
ATOM   1323  CD  ARG   173      -6.776 -11.401  19.568  1.00  0.00           C  
ATOM   1324  NE  ARG   173      -5.717 -12.419  19.822  1.00  0.00           N  
ATOM   1325  CZ  ARG   173      -5.585 -13.489  18.985  1.00  0.00           C  
ATOM   1326  NH1 ARG   173      -6.538 -13.379  18.014  1.00  0.00           N  
ATOM   1327  NH2 ARG   173      -4.551 -14.252  19.445  1.00  0.00           N  
ATOM   1328  N   ILE   174      -9.248  -6.488  22.502  1.00  0.00           N  
ATOM   1329  CA  ILE   174     -10.122  -5.306  22.341  1.00  0.00           C  
ATOM   1330  C   ILE   174      -9.771  -4.205  23.332  1.00  0.00           C  
ATOM   1331  O   ILE   174      -9.747  -4.420  24.540  1.00  0.00           O  
ATOM   1332  CB  ILE   174     -11.573  -5.722  22.530  1.00  0.00           C  
ATOM   1333  CG1 ILE   174     -12.028  -6.821  21.555  1.00  0.00           C  
ATOM   1334  CG2 ILE   174     -12.572  -4.570  22.331  1.00  0.00           C  
ATOM   1335  CD1 ILE   174     -11.964  -6.399  20.088  1.00  0.00           C  
ATOM   1336  N   THR   175      -9.487  -3.016  22.810  1.00  0.00           N  
ATOM   1337  CA  THR   175      -9.237  -1.842  23.648  1.00  0.00           C  
ATOM   1338  C   THR   175     -10.473  -1.439  24.427  1.00  0.00           C  
ATOM   1339  O   THR   175     -11.600  -1.621  23.974  1.00  0.00           O  
ATOM   1340  CB  THR   175      -8.761  -0.651  22.794  1.00  0.00           C  
ATOM   1341  OG1 THR   175      -9.747  -0.319  21.827  1.00  0.00           O  
ATOM   1342  CG2 THR   175      -7.453  -1.028  22.079  1.00  0.00           C  
ATOM   1343  N   ALA   176     -10.239  -0.884  25.618  1.00  0.00           N  
ATOM   1344  CA  ALA   176     -11.328  -0.585  26.539  1.00  0.00           C  
ATOM   1345  C   ALA   176     -10.886   0.478  27.553  1.00  0.00           C  
ATOM   1346  O   ALA   176     -10.528   0.142  28.689  1.00  0.00           O  
ATOM   1347  CB  ALA   176     -11.826  -1.862  27.244  1.00  0.00           C  
ATOM   1348  N   ASP   177     -10.823   1.738  27.128  1.00  0.00           N  
ATOM   1349  CA  ASP   177     -10.365   2.828  27.992  1.00  0.00           C  
ATOM   1350  C   ASP   177     -11.530   3.399  28.815  1.00  0.00           C  
ATOM   1351  O   ASP   177     -12.702   3.308  28.424  1.00  0.00           O  
ATOM   1352  CB  ASP   177      -9.740   3.933  27.157  1.00  0.00           C  
ATOM   1353  CG  ASP   177      -8.457   3.511  26.476  1.00  0.00           C  
ATOM   1354  OD1 ASP   177      -7.706   2.706  27.062  1.00  0.00           O  
ATOM   1355  OD2 ASP   177      -8.193   3.998  25.361  1.00  0.00           O  
ATOM   1356  N   PRO   178     -11.210   3.991  29.965  1.00  0.00           N  
ATOM   1357  CA  PRO   178     -12.228   4.635  30.798  1.00  0.00           C  
ATOM   1358  C   PRO   178     -13.029   5.657  29.993  1.00  0.00           C  
ATOM   1359  O   PRO   178     -12.453   6.464  29.272  1.00  0.00           O  
ATOM   1360  CB  PRO   178     -11.582   5.358  31.979  1.00  0.00           C  
ATOM   1361  CG  PRO   178     -10.249   4.746  32.414  1.00  0.00           C  
ATOM   1362  CD  PRO   178      -9.391   4.254  31.247  1.00  0.00           C  
ATOM   1363  N   GLY   179     -14.359   5.610  30.144  1.00  0.00           N  
ATOM   1364  CA  GLY   179     -15.283   6.577  29.542  1.00  0.00           C  
ATOM   1365  C   GLY   179     -15.236   6.587  28.014  1.00  0.00           C  
ATOM   1366  O   GLY   179     -15.604   7.563  27.379  1.00  0.00           O  
ATOM   1367  N   SER   180     -14.792   5.478  27.436  1.00  0.00           N  
ATOM   1368  CA  SER   180     -14.841   5.250  25.989  1.00  0.00           C  
ATOM   1369  C   SER   180     -16.208   4.743  25.616  1.00  0.00           C  
ATOM   1370  O   SER   180     -16.935   4.248  26.467  1.00  0.00           O  
ATOM   1371  CB  SER   180     -13.818   4.177  25.584  1.00  0.00           C  
ATOM   1372  OG  SER   180     -14.117   2.924  26.188  1.00  0.00           O  
ATOM   1373  N   VAL   181     -16.521   4.800  24.324  1.00  0.00           N  
ATOM   1374  CA  VAL   181     -17.669   4.073  23.804  1.00  0.00           C  
ATOM   1375  C   VAL   181     -17.320   3.329  22.528  1.00  0.00           C  
ATOM   1376  O   VAL   181     -16.426   3.734  21.789  1.00  0.00           O  
ATOM   1377  CB  VAL   181     -18.887   4.984  23.606  1.00  0.00           C  
ATOM   1378  CG1 VAL   181     -19.403   5.604  24.906  1.00  0.00           C  
ATOM   1379  CG2 VAL   181     -18.618   6.170  22.677  1.00  0.00           C  
ATOM   1380  N   SER   182     -18.029   2.229  22.311  1.00  0.00           N  
ATOM   1381  CA  SER   182     -17.950   1.450  21.081  1.00  0.00           C  
ATOM   1382  C   SER   182     -19.342   1.407  20.491  1.00  0.00           C  
ATOM   1383  O   SER   182     -20.321   1.394  21.243  1.00  0.00           O  
ATOM   1384  CB  SER   182     -17.448   0.040  21.353  1.00  0.00           C  
ATOM   1385  OG  SER   182     -16.142   0.120  21.871  1.00  0.00           O  
ATOM   1386  N   VAL   183     -19.435   1.363  19.169  1.00  0.00           N  
ATOM   1387  CA  VAL   183     -20.726   1.281  18.485  1.00  0.00           C  
ATOM   1388  C   VAL   183     -20.801  -0.058  17.777  1.00  0.00           C  
ATOM   1389  O   VAL   183     -19.962  -0.364  16.914  1.00  0.00           O  
ATOM   1390  CB  VAL   183     -20.916   2.415  17.472  1.00  0.00           C  
ATOM   1391  CG1 VAL   183     -22.275   2.262  16.772  1.00  0.00           C  
ATOM   1392  CG2 VAL   183     -20.812   3.766  18.164  1.00  0.00           C  
ATOM   1393  N   VAL   184     -21.788  -0.875  18.148  1.00  0.00           N  
ATOM   1394  CA  VAL   184     -21.999  -2.165  17.531  1.00  0.00           C  
ATOM   1395  C   VAL   184     -23.398  -2.145  16.933  1.00  0.00           C  
ATOM   1396  O   VAL   184     -24.344  -1.720  17.588  1.00  0.00           O  
ATOM   1397  CB  VAL   184     -21.898  -3.308  18.567  1.00  0.00           C  
ATOM   1398  CG1 VAL   184     -22.157  -4.694  17.973  1.00  0.00           C  
ATOM   1399  CG2 VAL   184     -20.524  -3.408  19.233  1.00  0.00           C  
ATOM   1400  N   ARG   185     -23.521  -2.582  15.692  1.00  0.00           N  
ATOM   1401  CA  ARG   185     -24.844  -2.800  15.098  1.00  0.00           C  
ATOM   1402  C   ARG   185     -25.148  -4.276  15.163  1.00  0.00           C  
ATOM   1403  O   ARG   185     -24.423  -5.108  14.609  1.00  0.00           O  
ATOM   1404  CB  ARG   185     -24.881  -2.270  13.670  1.00  0.00           C  
ATOM   1405  CG  ARG   185     -26.269  -2.336  13.030  1.00  0.00           C  
ATOM   1406  CD  ARG   185     -26.319  -1.760  11.614  1.00  0.00           C  
ATOM   1407  NE  ARG   185     -27.738  -1.807  11.161  1.00  0.00           N  
ATOM   1408  CZ  ARG   185     -28.043  -1.585   9.849  1.00  0.00           C  
ATOM   1409  NH1 ARG   185     -26.875  -1.348   9.184  1.00  0.00           N  
ATOM   1410  NH2 ARG   185     -29.398  -1.686   9.714  1.00  0.00           N  
ATOM   1411  N   TYR   186     -26.219  -4.602  15.880  1.00  0.00           N  
ATOM   1412  CA  TYR   186     -26.703  -5.976  15.945  1.00  0.00           C  
ATOM   1413  C   TYR   186     -27.672  -6.156  14.788  1.00  0.00           C  
ATOM   1414  O   TYR   186     -28.797  -5.699  14.859  1.00  0.00           O  
ATOM   1415  CB  TYR   186     -27.390  -6.270  17.281  1.00  0.00           C  
ATOM   1416  CG  TYR   186     -27.712  -7.725  17.309  1.00  0.00           C  
ATOM   1417  CD1 TYR   186     -26.687  -8.662  17.490  1.00  0.00           C  
ATOM   1418  CD2 TYR   186     -29.036  -8.192  17.161  1.00  0.00           C  
ATOM   1419  CE1 TYR   186     -26.952 -10.045  17.525  1.00  0.00           C  
ATOM   1420  CE2 TYR   186     -29.323  -9.595  17.194  1.00  0.00           C  
ATOM   1421  CZ  TYR   186     -28.264 -10.507  17.378  1.00  0.00           C  
ATOM   1422  OH  TYR   186     -28.492 -11.866  17.412  1.00  0.00           O  
ATOM   1423  N   THR   187     -27.202  -6.754  13.691  1.00  0.00           N  
ATOM   1424  CA  THR   187     -27.950  -6.792  12.432  1.00  0.00           C  
ATOM   1425  C   THR   187     -28.621  -8.157  12.282  1.00  0.00           C  
ATOM   1426  O   THR   187     -28.444  -9.041  13.112  1.00  0.00           O  
ATOM   1427  CB  THR   187     -27.007  -6.533  11.250  1.00  0.00           C  
ATOM   1428  OG1 THR   187     -26.060  -7.585  11.142  1.00  0.00           O  
ATOM   1429  CG2 THR   187     -26.267  -5.203  11.471  1.00  0.00           C  
ATOM   1430  N   GLN   188     -29.387  -8.329  11.216  1.00  0.00           N  
ATOM   1431  CA  GLN   188     -30.095  -9.583  11.004  1.00  0.00           C  
ATOM   1432  C   GLN   188     -29.190 -10.809  10.994  1.00  0.00           C  
ATOM   1433  O   GLN   188     -29.536 -11.833  11.572  1.00  0.00           O  
ATOM   1434  CB  GLN   188     -30.859  -9.532   9.686  1.00  0.00           C  
ATOM   1435  CG  GLN   188     -32.062  -8.588   9.715  1.00  0.00           C  
ATOM   1436  CD  GLN   188     -32.658  -8.543   8.315  1.00  0.00           C  
ATOM   1437  OE1 GLN   188     -32.117  -9.126   7.377  1.00  0.00           O  
ATOM   1438  NE2 GLN   188     -33.806  -7.847   8.098  1.00  0.00           N  
ATOM   1439  N   LEU   189     -28.034 -10.707  10.337  1.00  0.00           N  
ATOM   1440  CA  LEU   189     -27.171 -11.882  10.136  1.00  0.00           C  
ATOM   1441  C   LEU   189     -25.913 -11.957  11.005  1.00  0.00           C  
ATOM   1442  O   LEU   189     -25.281 -13.016  11.082  1.00  0.00           O  
ATOM   1443  CB  LEU   189     -26.750 -11.971   8.671  1.00  0.00           C  
ATOM   1444  CG  LEU   189     -27.927 -12.131   7.707  1.00  0.00           C  
ATOM   1445  CD1 LEU   189     -27.554 -12.120   6.225  1.00  0.00           C  
ATOM   1446  CD2 LEU   189     -28.719 -13.428   7.864  1.00  0.00           C  
ATOM   1447  N   ARG   190     -25.567 -10.855  11.664  1.00  0.00           N  
ATOM   1448  CA  ARG   190     -24.311 -10.724  12.375  1.00  0.00           C  
ATOM   1449  C   ARG   190     -24.319  -9.465  13.203  1.00  0.00           C  
ATOM   1450  O   ARG   190     -25.175  -8.586  13.033  1.00  0.00           O  
ATOM   1451  CB  ARG   190     -23.149 -10.644  11.386  1.00  0.00           C  
ATOM   1452  CG  ARG   190     -23.201  -9.420  10.487  1.00  0.00           C  
ATOM   1453  CD  ARG   190     -21.969  -9.340   9.610  1.00  0.00           C  
ATOM   1454  NE  ARG   190     -21.896 -10.474   8.690  1.00  0.00           N  
ATOM   1455  CZ  ARG   190     -22.382 -10.504   7.455  1.00  0.00           C  
ATOM   1456  NH1 ARG   190     -22.968  -9.443   6.923  1.00  0.00           N  
ATOM   1457  NH2 ARG   190     -22.273 -11.608   6.735  1.00  0.00           N  
ATOM   1458  N   PRO   191     -23.335  -9.382  14.090  1.00  0.00           N  
ATOM   1459  CA  PRO   191     -23.022  -8.167  14.823  1.00  0.00           C  
ATOM   1460  C   PRO   191     -21.790  -7.520  14.191  1.00  0.00           C  
ATOM   1461  O   PRO   191     -20.813  -8.208  13.853  1.00  0.00           O  
ATOM   1462  CB  PRO   191     -22.782  -8.485  16.303  1.00  0.00           C  
ATOM   1463  CG  PRO   191     -22.186  -9.874  16.540  1.00  0.00           C  
ATOM   1464  CD  PRO   191     -22.600 -10.906  15.488  1.00  0.00           C  
ATOM   1465  N   PHE   192     -21.846  -6.206  14.033  1.00  0.00           N  
ATOM   1466  CA  PHE   192     -20.766  -5.446  13.408  1.00  0.00           C  
ATOM   1467  C   PHE   192     -20.228  -4.437  14.409  1.00  0.00           C  
ATOM   1468  O   PHE   192     -20.998  -3.617  14.952  1.00  0.00           O  
ATOM   1469  CB  PHE   192     -21.256  -4.702  12.146  1.00  0.00           C  
ATOM   1470  CG  PHE   192     -20.082  -3.999  11.557  1.00  0.00           C  
ATOM   1471  CD1 PHE   192     -19.065  -4.691  10.863  1.00  0.00           C  
ATOM   1472  CD2 PHE   192     -19.966  -2.602  11.683  1.00  0.00           C  
ATOM   1473  CE1 PHE   192     -17.948  -4.010  10.299  1.00  0.00           C  
ATOM   1474  CE2 PHE   192     -18.857  -1.894  11.127  1.00  0.00           C  
ATOM   1475  CZ  PHE   192     -17.843  -2.604  10.434  1.00  0.00           C  
ATOM   1476  N   VAL   193     -18.928  -4.492  14.680  1.00  0.00           N  
ATOM   1477  CA  VAL   193     -18.267  -3.463  15.492  1.00  0.00           C  
ATOM   1478  C   VAL   193     -17.911  -2.320  14.554  1.00  0.00           C  
ATOM   1479  O   VAL   193     -16.907  -2.376  13.837  1.00  0.00           O  
ATOM   1480  CB  VAL   193     -17.007  -4.011  16.204  1.00  0.00           C  
ATOM   1481  CG1 VAL   193     -16.275  -2.961  17.042  1.00  0.00           C  
ATOM   1482  CG2 VAL   193     -17.303  -5.159  17.171  1.00  0.00           C  
ATOM   1483  N   LEU   194     -18.751  -1.302  14.519  1.00  0.00           N  
ATOM   1484  CA  LEU   194     -18.525  -0.131  13.681  1.00  0.00           C  
ATOM   1485  C   LEU   194     -17.415   0.762  14.219  1.00  0.00           C  
ATOM   1486  O   LEU   194     -16.625   1.299  13.432  1.00  0.00           O  
ATOM   1487  CB  LEU   194     -19.845   0.662  13.515  1.00  0.00           C  
ATOM   1488  CG  LEU   194     -20.829   0.088  12.485  1.00  0.00           C  
ATOM   1489  CD1 LEU   194     -21.988   1.048  12.346  1.00  0.00           C  
ATOM   1490  CD2 LEU   194     -20.192  -0.158  11.130  1.00  0.00           C  
ATOM   1491  N   HIS   195     -17.399   0.957  15.533  1.00  0.00           N  
ATOM   1492  CA  HIS   195     -16.406   1.824  16.197  1.00  0.00           C  
ATOM   1493  C   HIS   195     -15.991   1.145  17.476  1.00  0.00           C  
ATOM   1494  O   HIS   195     -16.857   0.657  18.205  1.00  0.00           O  
ATOM   1495  CB  HIS   195     -17.011   3.184  16.573  1.00  0.00           C  
ATOM   1496  CG  HIS   195     -17.529   3.943  15.387  1.00  0.00           C  
ATOM   1497  ND1 HIS   195     -16.744   4.735  14.575  1.00  0.00           N  
ATOM   1498  CD2 HIS   195     -18.776   4.030  14.866  1.00  0.00           C  
ATOM   1499  CE1 HIS   195     -17.455   5.266  13.627  1.00  0.00           C  
ATOM   1500  NE2 HIS   195     -18.701   4.859  13.773  1.00  0.00           N  
ATOM   1501  N   VAL   196     -14.682   1.083  17.773  1.00  0.00           N  
ATOM   1502  CA  VAL   196     -14.241   0.468  19.020  1.00  0.00           C  
ATOM   1503  C   VAL   196     -13.382   1.438  19.803  1.00  0.00           C  
ATOM   1504  O   VAL   196     -12.400   1.980  19.283  1.00  0.00           O  
ATOM   1505  CB  VAL   196     -13.429  -0.804  18.741  1.00  0.00           C  
ATOM   1506  CG1 VAL   196     -12.897  -1.478  20.007  1.00  0.00           C  
ATOM   1507  CG2 VAL   196     -14.226  -1.890  18.015  1.00  0.00           C  
ATOM   1508  N   ASN   197     -13.774   1.642  21.059  1.00  0.00           N  
ATOM   1509  CA  ASN   197     -12.958   2.312  22.058  1.00  0.00           C  
ATOM   1510  C   ASN   197     -12.667   3.772  21.699  1.00  0.00           C  
ATOM   1511  O   ASN   197     -11.544   4.278  21.806  1.00  0.00           O  
ATOM   1512  CB  ASN   197     -11.694   1.490  22.343  1.00  0.00           C  
ATOM   1513  CG  ASN   197     -10.926   1.988  23.539  1.00  0.00           C  
ATOM   1514  OD1 ASN   197     -11.506   2.483  24.494  1.00  0.00           O  
ATOM   1515  ND2 ASN   197      -9.611   1.876  23.485  1.00  0.00           N  
ATOM   1516  N   HIS   198     -13.723   4.480  21.297  1.00  0.00           N  
ATOM   1517  CA  HIS   198     -13.632   5.903  20.967  1.00  0.00           C  
ATOM   1518  C   HIS   198     -13.483   6.733  22.248  1.00  0.00           C  
ATOM   1519  O   HIS   198     -14.259   6.577  23.189  1.00  0.00           O  
ATOM   1520  CB  HIS   198     -14.876   6.391  20.191  1.00  0.00           C  
ATOM   1521  CG  HIS   198     -14.822   7.852  19.857  1.00  0.00           C  
ATOM   1522  ND1 HIS   198     -13.982   8.396  18.906  1.00  0.00           N  
ATOM   1523  CD2 HIS   198     -15.519   8.902  20.353  1.00  0.00           C  
ATOM   1524  CE1 HIS   198     -14.153   9.681  18.826  1.00  0.00           C  
ATOM   1525  NE2 HIS   198     -15.083  10.026  19.695  1.00  0.00           N  
ATOM   1526  N   THR   199     -12.508   7.619  22.261  1.00  0.00           N  
ATOM   1527  CA  THR   199     -12.253   8.485  23.418  1.00  0.00           C  
ATOM   1528  C   THR   199     -13.342   9.518  23.659  1.00  0.00           C  
ATOM   1529  O   THR   199     -13.534  10.003  24.777  1.00  0.00           O  
ATOM   1530  CB  THR   199     -11.539   9.603  24.201  1.00  0.00           C  
ATOM   1531  OG1 THR   199     -10.162   9.292  24.350  1.00  0.00           O  
ATOM   1532  CG2 THR   199     -12.182   9.742  25.591  1.00  0.00           C  
ATOM   1533  N   GLY   200     -14.079   9.874  22.611  1.00  0.00           N  
ATOM   1534  CA  GLY   200     -15.087  10.934  22.690  1.00  0.00           C  
ATOM   1535  C   GLY   200     -14.393  12.233  23.132  1.00  0.00           C  
ATOM   1536  O   GLY   200     -13.345  12.616  22.603  1.00  0.00           O  
ATOM   1537  N   ALA   201     -14.968  12.923  24.104  1.00  0.00           N  
ATOM   1538  CA  ALA   201     -14.393  14.169  24.624  1.00  0.00           C  
ATOM   1539  C   ALA   201     -13.142  14.047  25.511  1.00  0.00           C  
ATOM   1540  O   ALA   201     -12.230  14.875  25.441  1.00  0.00           O  
ATOM   1541  CB  ALA   201     -15.428  14.938  25.438  1.00  0.00           C  
ATOM   1542  N   ARG   202     -13.073  13.016  26.359  1.00  0.00           N  
ATOM   1543  CA  ARG   202     -11.870  12.824  27.188  1.00  0.00           C  
ATOM   1544  C   ARG   202     -10.625  12.868  26.307  1.00  0.00           C  
ATOM   1545  O   ARG   202      -9.515  13.160  26.762  1.00  0.00           O  
ATOM   1546  CB  ARG   202     -11.601  11.523  27.949  1.00  0.00           C  
ATOM   1547  CG  ARG   202     -10.297  11.543  28.749  1.00  0.00           C  
ATOM   1548  CD  ARG   202     -10.281  12.586  29.868  1.00  0.00           C  
ATOM   1549  NE  ARG   202      -9.063  12.342  30.691  1.00  0.00           N  
ATOM   1550  CZ  ARG   202      -8.711  13.227  31.668  1.00  0.00           C  
ATOM   1551  NH1 ARG   202      -9.637  14.230  31.675  1.00  0.00           N  
ATOM   1552  NH2 ARG   202      -7.570  12.764  32.258  1.00  0.00           N  
ATOM   1553  N   LEU   203     -10.800  12.577  25.024  1.00  0.00           N  
ATOM   1554  CA  LEU   203      -9.692  12.607  24.076  1.00  0.00           C  
ATOM   1555  C   LEU   203      -8.897  13.914  24.186  1.00  0.00           C  
ATOM   1556  O   LEU   203      -7.751  14.029  23.743  1.00  0.00           O  
ATOM   1557  CB  LEU   203      -9.937  12.588  22.563  1.00  0.00           C  
ATOM   1558  CG  LEU   203      -8.653  12.480  21.738  1.00  0.00           C  
ATOM   1559  CD1 LEU   203      -7.843  11.205  21.968  1.00  0.00           C  
ATOM   1560  CD2 LEU   203      -8.854  12.504  20.224  1.00  0.00           C  
ATOM   1561  N   ALA   204      -9.533  14.922  24.796  1.00  0.00           N  
ATOM   1562  CA  ALA   204      -8.955  16.252  24.957  1.00  0.00           C  
ATOM   1563  C   ALA   204      -7.738  16.247  25.878  1.00  0.00           C  
ATOM   1564  O   ALA   204      -6.588  16.194  25.434  1.00  0.00           O  
ATOM   1565  CB  ALA   204      -9.965  17.246  25.521  1.00  0.00           C  
ATOM   1566  N   PRO   205      -7.961  16.256  27.115  1.00  0.00           N  
ATOM   1567  CA  PRO   205      -6.938  16.231  28.161  1.00  0.00           C  
ATOM   1568  C   PRO   205      -7.275  15.309  29.344  1.00  0.00           C  
ATOM   1569  O   PRO   205      -6.414  15.014  30.170  1.00  0.00           O  
ATOM   1570  CB  PRO   205      -6.684  17.655  28.673  1.00  0.00           C  
ATOM   1571  CG  PRO   205      -7.891  18.583  28.520  1.00  0.00           C  
ATOM   1572  CD  PRO   205      -8.722  18.305  27.266  1.00  0.00           C  
TER
